# Supplementary material for: TGFβ signaling curbs cell fusion and muscle regeneration
Source: Nat Commun. 2021 Feb 2;12:750. doi: 10.1038/s41467-020-20289-8 (PMC7854756; doi:10.1038/s41467-020-20289-8)
Supplement: Supplementary file 11 — Supplementary Data 1 [file 41467_2020_20289_MOESM11_ESM.xlsx]

## Sheet: ANOVA
Probe Set Name	Description	p-value(ITD vs. CTL)	Ratio(ITD vs. CTL)	Fold-Change(ITD vs. CTL)	p-value(TGFB1 vs. CTL)	Ratio(TGFB1 vs. CTL)	Fold-Change(TGFB1 vs. CTL)	p-value(TGFB1 vs. ITD)	Ratio(TGFB1 vs. ITD)	Fold-Change(TGFB1 vs. ITD)
13041_at	cathepsin W	0.798044	1.02843	1.02843	7.16821e-07	9.22752	9.22752	7.72864e-07	8.97246	8.97246
21923_at	tenascin C	0.000484381	0.388086	-2.57675	7.1723e-06	7.30808	7.30808	7.22681e-07	18.8311	18.8311
14613_at	gap junction protein, alpha 5	0.00267897	0.644195	-1.55232	7.23701e-07	6.65627	6.65627	2.09442e-07	10.3327	10.3327
11752_at	annexin A8	0.444095	0.898047	-1.11353	7.168e-06	6.58083	6.58083	5.17809e-06	7.32793	7.32793
16948_at	lysyl oxidase	0.00913875	0.666232	-1.50098	2.29622e-06	6.48457	6.48457	7.17736e-07	9.73319	9.73319
20893_at	basic helix-loop-helix family, member e40	0.000516239	0.631295	-1.58405	1.55572e-07	6.48166	6.48166	4.18603e-08	10.2672	10.2672
319476_at	leucine-rich repeats and transmembrane domains 1	0.00843208	0.745384	-1.34159	4.52296e-07	5.74231	5.74231	1.79448e-07	7.70382	7.70382
18164_at	neuronal pentraxin 1	0.00562651	0.68241	-1.4654	1.27285e-06	5.73862	5.73862	3.93857e-07	8.40934	8.40934
14766_at	adhesion G protein-coupled receptor G1	0.122763	0.827136	-1.20899	4.27845e-06	5.24168	5.24168	2.25934e-06	6.33715	6.33715
83554_at	follistatin-like 3	0.386778	0.858841	-1.16436	6.46402e-05	4.95148	4.95148	3.84511e-05	5.7653	5.7653
231832_at	transmembrane protein 184a	0.00773806	0.570756	-1.75206	3.75228e-05	4.66705	4.66705	6.18774e-06	8.17695	8.17695
15200_at	heparin-binding EGF-like growth factor	0.0341575	0.730144	-1.36959	1.15443e-05	4.58738	4.58738	3.84749e-06	6.28284	6.28284
100125257_at	T cell receptor beta joining 2-3	0.0302603	0.668497	-1.49589	4.15217e-05	4.53773	4.53773	1.05947e-05	6.78795	6.78795
21859_at	tissue inhibitor of metalloproteinase 3	0.1223	0.678518	-1.4738	0.000436413	4.48911	4.48911	0.000122628	6.61605	6.61605
77794_at	ADAMTS-like 2	0.0173838	0.789158	-1.26717	8.7434e-07	4.44774	4.44774	3.64785e-07	5.63606	5.63606
112407_at	egl-9 family hypoxia-inducible factor 3	0.00121774	0.520548	-1.92105	1.26248e-05	4.40131	4.40131	1.48048e-06	8.45515	8.45515
13654_at	early growth response 2	0.0649367	0.776168	-1.28838	1.27217e-05	4.31076	4.31076	4.9954e-06	5.55391	5.55391
207728_at	phosphodiesterase 2A, cGMP-stimulated	0.354528	0.893899	-1.11869	1.32594e-05	4.23773	4.23773	8.57272e-06	4.74072	4.74072
12563_at	cadherin 6	0.172384	0.873454	-1.14488	3.15127e-06	4.22886	4.22886	1.85705e-06	4.84154	4.84154
21857_at	tissue inhibitor of metalloproteinase 1	0.00110114	0.381885	-2.61859	0.000132645	4.1427	4.1427	6.77947e-06	10.848	10.848
76293_at	microfibrillar-associated protein 4	0.561913	0.913926	-1.09418	7.86588e-05	4.01341	4.01341	5.50406e-05	4.3914	4.3914
30794_at	PDZ and LIM domain 4	0.00266859	0.60718	-1.64696	9.43874e-06	4.01301	4.01301	1.55534e-06	6.60925	6.60925
20295_at	chemokine (C-C motif) ligand 17	0.332663	0.855846	-1.16843	8.54559e-05	3.97411	3.97411	4.64981e-05	4.64348	4.64348
69675_at	peroxidasin	0.00193277	0.554064	-1.80485	2.17182e-05	3.80329	3.80329	2.55555e-06	6.86435	6.86435
21803_at	transforming growth factor, beta 1	0.0405943	0.714703	-1.39918	5.2155e-05	3.72547	3.72547	1.40495e-05	5.21261	5.21261
239217_at	potassium channel tetramerisation domain containing 12	0.122005	0.77426	-1.29156	9.22495e-05	3.70521	3.70521	3.33319e-05	4.78549	4.78549
14219_at	connective tissue growth factor	0.404035	0.890796	-1.12259	5.41195e-05	3.68369	3.68369	3.32547e-05	4.13528	4.13528
19225_at	prostaglandin-endoperoxide synthase 2	0.000174039	0.434022	-2.30403	1.44282e-05	3.63709	3.63709	7.69054e-07	8.37996	8.37996
56437_at	Ras-related associated with diabetes	0.00021299	0.657301	-1.52137	3.34206e-07	3.57971	3.57971	6.13562e-08	5.44607	5.44607
234593_at	N-myc downstream regulated gene 4	0.000495604	0.694938	-1.43898	4.06235e-07	3.48674	3.48674	8.85985e-08	5.01734	5.01734
52662_at	low density lipoprotein receptor class A domain containing 4	0.00474463	0.747112	-1.33849	1.52768e-06	3.47801	3.47801	4.39554e-07	4.65528	4.65528
12759_at	clusterin	0.493913	1.10909	1.10909	0.000133716	3.40882	3.40882	0.000218623	3.07353	3.07353
29817_at	insulin-like growth factor binding protein 7	0.00768917	0.675443	-1.48051	1.90185e-05	3.35666	3.35666	3.69087e-06	4.96957	4.96957
20361_at	sema domain, immunoglobulin domain (Ig), and GPI membrane anchor, (semaphorin) 7A	0.000157957	0.519764	-1.92395	4.78138e-06	3.32629	3.32629	3.65917e-07	6.39961	6.39961
23872_at	E26 avian leukemia oncogene 2, 3' domain	0.000524419	0.626987	-1.59493	2.3776e-06	3.32458	3.32458	3.40029e-07	5.30247	5.30247
22402_at	WNT1 inducible signaling pathway protein 1	3.12193e-05	0.522458	-1.91403	8.76446e-07	3.30282	3.30282	6.62596e-08	6.32169	6.32169
214425_at	cartilage intermediate layer protein, nucleotide pyrophosphohydrolase	0.445298	0.91342	-1.09479	3.7849e-05	3.3016	3.3016	2.4847e-05	3.61454	3.61454
26364_at	adhesion G protein-coupled receptor E5	0.249906	0.897676	-1.11399	9.29194e-06	3.20087	3.20087	5.52893e-06	3.56573	3.56573
20515_at	solute carrier family 20, member 1	0.00895628	0.756665	-1.32159	4.3264e-06	3.14983	3.14983	1.19928e-06	4.16278	4.16278
13612_at	EGF-like repeats and discoidin I-like domains 3	0.0659373	0.745352	-1.34165	0.000124177	3.14051	3.14051	3.38327e-05	4.21346	4.21346
22228_at	uncoupling protein 2 (mitochondrial, proton carrier)	0.622524	0.915328	-1.09251	0.00053669	3.13523	3.13523	0.000358292	3.42526	3.42526
100043899_at	R3H domain containing-like	0.06408	0.726815	-1.37587	0.000188896	3.13312	3.13312	4.69861e-05	4.31075	4.31075
11658_at	activated leukocyte cell adhesion molecule	0.0857707	0.822923	-1.21518	2.01651e-05	3.12682	3.12682	8.04917e-06	3.79965	3.79965
65112_at	prostate transmembrane protein, androgen induced 1	0.111789	0.809869	-1.23477	6.0813e-05	3.07233	3.07233	2.26283e-05	3.79362	3.79362
16480_at	junction plakoglobin	0.622959	0.928356	-1.07717	0.000230945	3.07107	3.07107	0.000161698	3.30807	3.30807
230815_at	mannosidase, alpha, class 1C, member 1	0.000366958	0.52688	-1.89796	1.56987e-05	3.06024	3.06024	1.09875e-06	5.80822	5.80822
14268_at	fibronectin 1	0.000434181	0.588456	-1.69936	6.45691e-06	3.03956	3.03956	6.46867e-07	5.16532	5.16532
14313_at	follistatin	0.00142867	0.723394	-1.38237	1.33959e-06	3.03633	3.03633	2.93595e-07	4.19734	4.19734
18591_at	platelet derived growth factor, B polypeptide	0.642469	0.921705	-1.08495	0.000589733	2.99964	2.99964	0.000400683	3.25445	3.25445
329252_at	leucine-rich repeat-containing G protein-coupled receptor 6	0.981837	0.996987	-1.00302	0.000135675	2.98583	2.98583	0.000133596	2.99485	2.99485
18948_at	phenylethanolamine-N-methyltransferase	0.305315	0.868808	-1.151	0.000127346	2.98006	2.98006	6.41938e-05	3.43005	3.43005
12931_at	cytokine receptor-like factor 1	0.0209761	0.738753	-1.35363	3.23847e-05	2.94246	2.94246	7.70768e-06	3.98301	3.98301
67702_at	ring finger protein 149	0.0660845	0.831505	-1.20264	1.31195e-05	2.89908	2.89908	5.1546e-06	3.48655	3.48655
12709_at	creatine kinase, brain	6.196e-05	0.519913	-1.9234	3.7193e-06	2.89274	2.89274	2.16914e-07	5.56389	5.56389
269152_at	kinesin family member 26B	0.106792	0.923508	-1.08283	2.60466e-07	2.87339	2.87339	1.68967e-07	3.11138	3.11138
320873_at	cadherin 10	0.0158472	0.755749	-1.32319	1.5917e-05	2.8666	2.8666	4.01204e-06	3.79305	3.79305
13655_at	early growth response 3	0.274794	0.87276	-1.14579	9.08587e-05	2.84707	2.84707	4.53019e-05	3.26215	3.26215
21808_at	transforming growth factor, beta 2	0.00215492	0.722891	-1.38333	3.16807e-06	2.83769	2.83769	6.38676e-07	3.92547	3.92547
14181_at	fibroblast growth factor binding protein 1	0.0687205	0.782285	-1.27831	8.84785e-05	2.79853	2.79853	2.60281e-05	3.57737	3.57737
12822_at	collagen, type XVIII, alpha 1	0.00462064	0.75505	-1.32442	3.72465e-06	2.79271	2.79271	8.93161e-07	3.6987	3.6987
17773_at	melatonin receptor 1A	0.1683	0.831538	-1.20259	0.000127233	2.78669	2.78669	4.97936e-05	3.35125	3.35125
16949_at	lysyl oxidase-like 1	0.00141318	0.576951	-1.73325	4.91609e-05	2.76019	2.76019	3.97746e-06	4.7841	4.7841
19682_at	retinol dehydrogenase 5	0.00959263	0.63265	-1.58065	0.0001718	2.74249	2.74249	2.04085e-05	4.33492	4.33492
108154_at	a disintegrin-like and metallopeptidase (reprolysin type) with thrombospondin type 1 motif, 6	0.000581875	0.682057	-1.46615	2.36696e-06	2.73108	2.73108	3.49928e-07	4.00418	4.00418
23892_at	gremlin 1, DAN family BMP antagonist	0.000106073	0.407533	-2.45379	5.65002e-05	2.72663	2.72663	1.3606e-06	6.69057	6.69057
21825_at	thrombospondin 1	0.000200298	0.581842	-1.71868	6.0451e-06	2.71093	2.71093	4.66659e-07	4.65921	4.65921
235584_at	dual specificity phosphatase 7	0.0465774	0.776406	-1.28799	6.7095e-05	2.6827	2.6827	1.80692e-05	3.45527	3.45527
17387_at	matrix metallopeptidase 14 (membrane-inserted)	0.00871841	0.492941	-2.02864	0.00181386	2.66993	2.66993	9.68906e-05	5.41633	5.41633
381290_at	ATPase, Ca++ transporting, plasma membrane 4	0.0455574	0.80921	-1.23577	2.47675e-05	2.65318	2.65318	7.91e-06	3.27873	3.27873
207278_at	FCH and double SH3 domains 2	0.0188964	0.815758	-1.22585	5.13215e-06	2.63949	2.63949	1.67182e-06	3.23562	3.23562
76453_at	protease, serine 23	4.93688e-05	0.555848	-1.79905	2.72589e-06	2.62777	2.62777	1.63114e-07	4.72749	4.72749
76574_at	major facilitator superfamily domain containing 2A	0.00342104	0.723419	-1.38232	8.61066e-06	2.62103	2.62103	1.56811e-06	3.62311	3.62311
228608_at	spermine oxidase	0.626943	0.925529	-1.08046	0.000774048	2.57422	2.57422	0.000508311	2.78135	2.78135
244867_at	Rho GTPase activating protein 20	0.0521973	0.791311	-1.26373	6.70681e-05	2.57143	2.57143	1.87981e-05	3.24958	3.24958
21414_at	transcription factor 7, T cell specific	0.0482407	0.808625	-1.23667	3.41089e-05	2.56521	2.56521	1.05019e-05	3.17231	3.17231
14118_at	fibrillin 1	0.00021752	0.573812	-1.74273	1.10697e-05	2.55006	2.55006	7.1301e-07	4.44408	4.44408
54132_at	PDZ and LIM domain 1 (elfin)	0.00282581	0.577173	-1.73258	0.000183889	2.51313	2.51313	1.27262e-05	4.35421	4.35421
11732_at	progressive ankylosis	0.000169742	0.749399	-1.3344	2.00952e-07	2.50126	2.50126	3.92963e-08	3.33768	3.33768
241431_at	xin actin-binding repeat containing 2	0.0140125	0.77024	-1.2983	2.04438e-05	2.49152	2.49152	4.71429e-06	3.23473	3.23473
100303740_at	small nucleolar RNA, H/ACA box 75	0.166842	1.24468	1.24468	0.000601714	2.49113	2.49113	0.00248755	2.00142	2.00142
71306_at	microfibrillar-associated protein 3-like	0.047179	0.795189	-1.25756	6.66167e-05	2.45505	2.45505	1.80454e-05	3.08737	3.08737
14652_at	glucagon-like peptide 1 receptor	0.00175002	0.633866	-1.57762	4.33538e-05	2.4523	2.4523	3.97694e-06	3.86879	3.86879
71898_at	apolipoprotein L 9b	0.884893	0.971117	-1.02974	0.00389874	2.41711	2.41711	0.00332835	2.489	2.489
20964_at	synapsin I	0.0817428	0.868068	-1.15198	1.34195e-05	2.39408	2.39408	5.58102e-06	2.75794	2.75794
74843_at	MSS51 mitochondrial translational activator	0.622781	0.919503	-1.08754	0.00167887	2.39353	2.39353	0.00104505	2.60307	2.60307
11622_at	aryl-hydrocarbon receptor	0.000311146	0.602286	-1.66034	1.44315e-05	2.38986	2.38986	9.74692e-07	3.96799	3.96799
21346_at	transgelin 2	0.00140985	0.487338	-2.05197	0.000542915	2.36689	2.36689	1.7912e-05	4.85677	4.85677
19221_at	prostaglandin F2 receptor negative regulator	1.11665e-05	0.557481	-1.79378	1.13974e-06	2.36663	2.36663	5.23546e-08	4.24522	4.24522
17906_at	myosin, light polypeptide 2, regulatory, cardiac, slow	0.43681	1.08303	1.08303	0.000106718	2.36283	2.36283	0.000184092	2.18168	2.18168
58809_at	ribonuclease, RNase A family 4	0.000118485	0.517585	-1.93205	2.6598e-05	2.35336	2.35336	9.38015e-07	4.54681	4.54681
14972_at	histocompatibility 2, K1, K region	0.607795	1.1022	1.1022	0.00322906	2.33982	2.33982	0.00576629	2.12286	2.12286
73112_at	ABRA C-terminal like	0.0115035	0.629758	-1.58791	0.000591117	2.33398	2.33398	5.25999e-05	3.70616	3.70616
21983_at	trophoblast glycoprotein	0.0004445	0.722073	-1.3849	1.86182e-06	2.33286	2.33286	2.70558e-07	3.23077	3.23077
15117_at	hyaluronan synthase 2	0.00622412	0.624452	-1.6014	0.000315571	2.32708	2.32708	2.58829e-05	3.72659	3.72659
100129_at	G protein-coupled receptor 153	0.100421	0.756996	-1.32101	0.00109546	2.31698	2.31698	0.00023477	3.06075	3.06075
269608_at	pleckstrin homology domain containing, family G (with RhoGef domain) member 5	0.128297	0.845772	-1.18235	0.000121707	2.30062	2.30062	4.3012e-05	2.72014	2.72014
11421_at	angiotensin I converting enzyme (peptidyl-dipeptidase A) 1	0.741872	0.964933	-1.03634	0.000198425	2.29682	2.29682	0.000157009	2.38029	2.38029
14314_at	follistatin-like 1	2.37371e-07	0.588274	-1.69989	1.66363e-08	2.28928	2.28928	8.58524e-10	3.89153	3.89153
396184_at	fibronectin leucine rich transmembrane protein 1	0.087971	0.794337	-1.25891	0.000332209	2.28833	2.28833	8.46216e-05	2.88081	2.88081
12111_at	biglycan	0.0215057	0.724362	-1.38052	0.000215886	2.28675	2.28675	3.35423e-05	3.15692	3.15692
216795_at	wingless-type MMTV integration site family, member 9A	0.553037	0.963493	-1.03789	8.41409e-06	2.28555	2.28555	6.50439e-06	2.37215	2.37215
100125263_at	T cell receptor beta, constant 2	0.0161875	0.753003	-1.32802	7.14361e-05	2.2838	2.2838	1.3055e-05	3.03292	3.03292
100125261_at	T cell receptor beta joining 2-7	0.890903	0.984423	-1.01582	0.000285041	2.28364	2.28364	0.000256971	2.31977	2.31977
414801_at	inositol 1,4,5-triphosphate receptor interacting protein	0.29919	0.926199	-1.07968	1.81205e-05	2.28363	2.28363	1.08143e-05	2.46559	2.46559
29875_at	IQ motif containing GTPase activating protein 1	8.63938e-05	0.712453	-1.4036	4.85766e-07	2.27884	2.27884	6.23307e-08	3.19858	3.19858
99899_at	interferon-induced protein 44	0.968475	1.00839	1.00839	0.00662286	2.27879	2.27879	0.00693919	2.25984	2.25984
75577_at	dynactin associated protein	0.067991	0.55615	-1.79808	0.0207566	2.27512	2.27512	0.00176853	4.09084	4.09084
21345_at	transgelin	0.00149623	0.647221	-1.54507	4.83401e-05	2.25806	2.25806	4.02384e-06	3.48885	3.48885
242316_at	growth differentiation factor 6	0.0293263	0.65077	-1.53664	0.00167763	2.25633	2.25633	0.000172913	3.46717	3.46717
12832_at	collagen, type V, alpha 2	0.000306121	0.659717	-1.5158	6.79102e-06	2.24994	2.24994	5.9021e-07	3.41045	3.41045
58801_at	phorbol-12-myristate-13-acetate-induced protein 1	0.0506088	0.828444	-1.20708	4.75066e-05	2.22381	2.22381	1.40212e-05	2.68432	2.68432
12519_at	CD80 antigen	7.1646e-07	0.445337	-2.24549	7.93793e-07	2.21458	2.21458	1.20972e-08	4.97281	4.97281
76365_at	T-box18	0.0123529	0.780732	-1.28085	2.88144e-05	2.20729	2.20729	5.92223e-06	2.82721	2.82721
320398_at	leucine-rich repeats and immunoglobulin-like domains 3	0.764276	0.980555	-1.01983	1.49359e-05	2.20716	2.20716	1.29527e-05	2.25093	2.25093
13730_at	epithelial membrane protein 1	0.0549474	0.691426	-1.44629	0.00239293	2.18108	2.18108	0.000312246	3.15446	3.15446
20750_at	secreted phosphoprotein 1	3.53213e-06	0.427996	-2.33647	5.81224e-06	2.18066	2.18066	7.39204e-08	5.09505	5.09505
23969_at	protein kinase C and casein kinase substrate in neurons 1	0.940907	1.00693	1.00693	0.000125347	2.18066	2.18066	0.000131765	2.16565	2.16565
338367_at	myosin ID	0.076943	0.758265	-1.3188	0.000958263	2.1805	2.1805	0.000184772	2.87565	2.87565
66473_at	chymotrypsinogen B1	0.0311903	0.787162	-1.27039	9.85464e-05	2.17816	2.17816	2.12604e-05	2.7671	2.7671
17189_at	myoglobin	0.000189284	0.679593	-1.47147	3.42496e-06	2.17198	2.17198	3.13107e-07	3.196	3.196
18301_at	FXYD domain-containing ion transport regulator 5	0.146691	0.899266	-1.11202	1.92575e-05	2.16333	2.16333	9.09719e-06	2.40566	2.40566
83396_at	GLIS family zinc finger 2	0.232072	0.897688	-1.11397	7.85517e-05	2.15894	2.15894	3.71361e-05	2.405	2.405
53322_at	nucleobindin 2	0.0999526	0.800496	-1.24922	0.00052959	2.15756	2.15756	0.000130745	2.69528	2.69528
16601_at	Kruppel-like factor 9	0.00337007	0.715225	-1.39816	3.82716e-05	2.15701	2.15701	4.67028e-06	3.01585	3.01585
54608_at	abhydrolase domain containing 2	0.000635322	0.723168	-1.3828	4.8605e-06	2.15011	2.15011	6.04231e-07	2.97319	2.97319
56047_at	mesothelin	0.000632055	0.653861	-1.52938	2.38579e-05	2.14469	2.14469	1.78985e-06	3.28004	3.28004
20257_at	stathmin-like 2	0.0157867	0.789685	-1.26633	3.92564e-05	2.13555	2.13555	8.16378e-06	2.7043	2.7043
116701_at	fibroblast growth factor receptor-like 1	0.123813	0.853311	-1.17191	0.000140722	2.13364	2.13364	4.79571e-05	2.50043	2.50043
22325_at	vav 2 oncogene	0.03721	0.72214	-1.38477	0.00084539	2.11942	2.11942	0.000118066	2.93492	2.93492
14115_at	fibulin 2	0.616809	0.927541	-1.07812	0.00191315	2.11532	2.11532	0.00117121	2.28056	2.28056
668940_at	myosin, heavy chain 7B, cardiac muscle, beta	0.534147	1.0777	1.0777	0.00058648	2.11245	2.11245	0.0010252	1.96015	1.96015
11568_at	AE binding protein 1	0.00345221	0.711091	-1.40629	5.08588e-05	2.11243	2.11243	5.76377e-06	2.97069	2.97069
99543_at	olfactomedin-like 3	0.553283	0.921319	-1.0854	0.00124997	2.10697	2.10697	0.000722874	2.2869	2.2869
12192_at	zinc finger protein 36, C3H type-like 1	0.0260136	0.81814	-1.22228	3.52356e-05	2.10672	2.10672	8.83931e-06	2.57501	2.57501
13388_at	delta-like 1 (Drosophila)	0.00315228	0.810417	-1.23393	2.92676e-06	2.0947	2.0947	6.66637e-07	2.58472	2.58472
20312_at	chemokine (C-X3-C motif) ligand 1	0.173047	0.695051	-1.43874	0.0201511	2.09183	2.09183	0.00338603	3.0096	3.0096
242022_at	Fras1 related extracellular matrix protein 2	0.556082	0.916947	-1.09058	0.00185567	2.0862	2.0862	0.00104532	2.27516	2.27516
20393_at	serum/glucocorticoid regulated kinase 1	0.0331233	0.879196	-1.1374	4.30734e-06	2.07879	2.07879	1.65761e-06	2.36443	2.36443
17304_at	milk fat globule-EGF factor 8 protein	0.126497	0.819182	-1.22073	0.000632928	2.07631	2.07631	0.000169128	2.53462	2.53462
102632516_at	predicted gene, 30571	0.145198	0.874247	-1.14384	0.00010005	2.07338	2.07338	3.81837e-05	2.37162	2.37162
381217_at	family with sequence similarity 189, member A2	0.844478	1.01799	1.01799	0.000162062	2.06566	2.06566	0.000186165	2.02916	2.02916
16777_at	laminin B1	3.45868e-05	0.637719	-1.56809	2.2011e-06	2.05698	2.05698	1.23931e-07	3.22553	3.22553
105348_at	golgi membrane protein 1	0.0452398	0.793526	-1.2602	0.000224394	2.05671	2.05671	4.67884e-05	2.59186	2.59186
81840_at	sortilin-related VPS10 domain containing receptor 2	0.00569435	0.853057	-1.17226	1.35605e-06	2.05608	2.05608	4.16088e-07	2.41025	2.41025
67149_at	Na+/K+ transporting ATPase interacting 1	0.00130166	0.634435	-1.57621	0.000107931	2.05396	2.05396	6.41547e-06	3.23746	3.23746
23849_at	Kruppel-like factor 6	0.153651	0.881845	-1.13399	8.53407e-05	2.0531	2.0531	3.4025e-05	2.32819	2.32819
114874_at	DDHD domain containing 1	0.0595252	0.814376	-1.22793	0.000189059	2.04983	2.04983	4.56475e-05	2.51706	2.51706
278279_at	transmembrane and tetratricopeptide repeat containing 2	0.463499	0.956274	-1.04572	1.58308e-05	2.0451	2.0451	1.11264e-05	2.13861	2.13861
76566_at	refilin B	0.422406	0.905678	-1.10415	0.000814744	2.04018	2.04018	0.000405503	2.25265	2.25265
21804_at	transforming growth factor beta 1 induced transcript 1	0.163355	0.782061	-1.27867	0.00376655	2.03212	2.03212	0.00083321	2.59841	2.59841
12153_at	bone morphogenetic protein 1	0.000900686	0.69258	-1.44388	2.32868e-05	2.03031	2.03031	2.02149e-06	2.93152	2.93152
74127_at	keratin 80	0.450748	0.913359	-1.09486	0.000745702	2.0298	2.0298	0.000390205	2.22235	2.22235
104418_at	diacylglycerol kinase zeta	0.0497629	0.857295	-1.16646	3.05476e-05	2.01891	2.01891	9.67921e-06	2.35498	2.35498
240396_at	mex3 RNA binding family member C	0.00490671	0.822408	-1.21594	4.44981e-06	2.01821	2.01821	1.04477e-06	2.45402	2.45402
22341_at	vascular endothelial growth factor C	0.718896	0.953503	-1.04876	0.00147023	2.00975	2.00975	0.00104444	2.10775	2.10775
114301_at	palmdelphin	0.998607	1.00015	1.00015	0.000166343	2.00339	2.00339	0.000166547	2.00308	2.00308
225152_at	gap junction protein, delta 4	0.692235	1.03856	1.03856	0.000264926	2.00274	2.00274	0.000360155	1.92839	1.92839
231238_at	sel-1 suppressor of lin-12-like 3 (C. elegans)	0.396886	0.945487	-1.05766	3.01376e-05	1.99124	1.99124	1.91774e-05	2.10605	2.10605
15937_at	immediate early response 3	0.751856	0.965787	-1.03543	0.000614178	1.98776	1.98776	0.0004708	2.05818	2.05818
16172_at	interleukin 17 receptor A	0.833977	1.01867	1.01867	0.000185899	1.98772	1.98772	0.000216308	1.95129	1.95129
330695_at	cortexin 1	0.0209894	0.713328	-1.40188	0.00073864	1.98712	1.98712	8.15537e-05	2.7857	2.7857
20344_at	selectin, platelet	0.0423536	0.598293	-1.67142	0.0138915	1.98692	1.98692	0.000960887	3.32098	3.32098
79362_at	basic helix-loop-helix family, member e41	0.0390036	0.904538	-1.10554	1.8934e-06	1.98628	1.98628	8.44591e-07	2.1959	2.1959
228413_at	proline rich Gla (G-carboxyglutamic acid) 4 (transmembrane)	3.46525e-06	0.63714	-1.56951	2.88576e-07	1.98562	1.98562	1.41628e-08	3.11645	3.11645
27999_at	family with sequence similarity 3, member C	0.0667713	0.842524	-1.18691	0.000109347	1.9843	1.9843	3.06416e-05	2.35518	2.35518
14370_at	frizzled class receptor 8	0.887871	0.988345	-1.01179	0.000136441	1.98363	1.98363	0.000124048	2.00702	2.00702
218454_at	lipoma HMGIC fusion partner-like 2	0.0637153	0.776736	-1.28744	0.000850567	1.98203	1.98203	0.000153565	2.55174	2.55174
14854_at	glutathione synthetase	0.000214285	0.671488	-1.48923	9.84141e-06	1.97985	1.97985	6.57355e-07	2.94845	2.94845
54635_at	platelet-derived growth factor, C polypeptide	0.359056	1.07919	1.07919	0.000116493	1.9707	1.9707	0.00022651	1.8261	1.8261
67374_at	junction adhesion molecule 2	0.0216732	0.809167	-1.23584	6.3206e-05	1.9682	1.9682	1.3182e-05	2.43238	2.43238
27206_at	Nik related kinase	0.247902	0.882148	-1.1336	0.000459385	1.96538	1.96538	0.000180365	2.22795	2.22795
26432_at	procollagen lysine, 2-oxoglutarate 5-dioxygenase 2	0.04349	0.838466	-1.19265	6.62562e-05	1.96361	1.96361	1.74622e-05	2.34191	2.34191
333654_at	protein phosphatase 1, regulatory (inhibitor) subunit 13 like	0.387591	0.910893	-1.09782	0.000529127	1.96033	1.96033	0.000260804	2.15209	2.15209
19713_at	ret proto-oncogene	0.832234	0.979309	-1.02113	0.000385807	1.95995	1.95995	0.00032647	2.00136	2.00136
68659_at	family with sequence similarity 198, member B	0.00046312	0.752676	-1.32859	3.39718e-06	1.95914	1.95914	4.22334e-07	2.60291	2.60291
74747_at	DNA-damage-inducible transcript 4	0.0963286	0.753298	-1.3275	0.00343344	1.95703	1.95703	0.000563309	2.59795	2.59795
98660_at	ATPase, Na+/K+ transporting, alpha 2 polypeptide	0.348809	1.08571	1.08571	0.000170028	1.95171	1.95171	0.000350807	1.79763	1.79763
108167440_at	uncharacterized LOC108167440	0.000717731	0.600914	-1.66413	0.000162599	1.95134	1.95134	6.28992e-06	3.24729	3.24729
72512_at	transmembrane protein 173	0.00128861	0.586855	-1.704	0.000387728	1.95056	1.95056	1.40276e-05	3.32375	3.32375
224454_at	zinc finger, DHHC domain containing 14	0.933504	1.00862	1.00862	0.000506158	1.95044	1.95044	0.000542643	1.93378	1.93378
260315_at	neuron navigator 3	0.0127402	0.744185	-1.34375	0.000214366	1.95026	1.95026	2.68954e-05	2.62067	2.62067
69202_at	parathymosin	0.00203904	0.561698	-1.78032	0.000963928	1.94875	1.94875	3.0429e-05	3.46939	3.46939
20482_at	SKI-like	0.498665	0.931359	-1.0737	0.000518578	1.94648	1.94648	0.000298688	2.08994	2.08994
19130_at	prospero homeobox 1	0.969696	0.996824	-1.00319	0.000168828	1.94382	1.94382	0.00016439	1.95001	1.95001
21847_at	Kruppel-like factor 10	0.00700907	0.751836	-1.33008	8.55629e-05	1.94158	1.94158	1.09307e-05	2.58245	2.58245
99010_at	lysophosphatidylcholine acyltransferase 4	0.28266	0.888896	-1.12499	0.000561254	1.94089	1.94089	0.000230129	2.18348	2.18348
56018_at	START domain containing 10	0.11999	0.871599	-1.14732	0.000127991	1.93359	1.93359	4.37184e-05	2.21844	2.21844
15945_at	chemokine (C-X-C motif) ligand 10	0.514863	0.937619	-1.06653	0.000408119	1.92726	1.92726	0.000244342	2.05549	2.05549
17750_at	metallothionein 2	0.000124326	0.419674	-2.3828	0.000599797	1.91957	1.91957	4.92345e-06	4.57396	4.57396
54371_at	carbohydrate sulfotransferase 2	0.000109544	0.626319	-1.59663	1.63867e-05	1.91931	1.91931	6.8124e-07	3.06443	3.06443
15559_at	5-hydroxytryptamine (serotonin) receptor 2B	0.216533	1.13059	1.13059	0.000328319	1.91926	1.91926	0.00100442	1.69757	1.69757
24110_at	ubiquitin specific peptidase 18	0.268961	0.86734	-1.15295	0.00142377	1.91652	1.91652	0.000501421	2.20965	2.20965
235611_at	plexin B1	0.117115	0.815619	-1.22606	0.00111354	1.9163	1.9163	0.000257473	2.3495	2.3495
110279_at	breakpoint cluster region	0.320139	0.900747	-1.11019	0.00052194	1.91483	1.91483	0.000231111	2.12583	2.12583
110326_at	taste receptor, type 1, member 1	0.0211883	0.780691	-1.28092	0.000187273	1.91376	1.91376	2.99749e-05	2.45137	2.45137
12715_at	creatine kinase, muscle	0.127285	0.872812	-1.14572	0.000152981	1.91072	1.91072	5.20383e-05	2.18916	2.18916
20321_at	ferric-chelate reductase 1	0.237818	0.864519	-1.15671	0.00112984	1.90876	1.90876	0.000382575	2.20788	2.20788
13008_at	cysteine and glycine-rich protein 2	0.0956141	0.841427	-1.18846	0.000314721	1.90791	1.90791	8.39828e-05	2.26746	2.26746
20846_at	signal transducer and activator of transcription 1	0.160077	0.862002	-1.16009	0.000433439	1.90738	1.90738	0.000138345	2.21273	2.21273
54598_at	calcitonin receptor-like	0.847156	1.00787	1.00787	3.10524e-06	1.90529	1.90529	3.33713e-06	1.89041	1.89041
67468_at	monocyte to macrophage differentiation-associated	0.121181	0.828188	-1.20746	0.000842222	1.90246	1.90246	0.000209031	2.29713	2.29713
17869_at	myelocytomatosis oncogene	0.467186	0.899975	-1.11114	0.00323859	1.8998	1.8998	0.00151225	2.11095	2.11095
21961_at	tensin 1	0.239778	0.894502	-1.11794	0.000288596	1.8996	1.8996	0.000118401	2.12364	2.12364
75646_at	retinoic acid induced 14	0.00520912	0.768537	-1.30117	4.59878e-05	1.89751	1.89751	6.24676e-06	2.46899	2.46899
383348_at	potassium channel tetramerisation domain containing 16	0.710054	0.978294	-1.02219	2.76608e-05	1.89683	1.89683	2.27688e-05	1.93892	1.93892
24063_at	sprouty homolog 1 (Drosophila)	0.0491332	0.848641	-1.17835	7.44585e-05	1.89343	1.89343	2.00359e-05	2.23113	2.23113
215303_at	calcium/calmodulin-dependent protein kinase I gamma	0.0217395	0.762257	-1.31189	0.000363188	1.88743	1.88743	4.95336e-05	2.47611	2.47611
21753_at	testis derived transcript	0.0002224	0.642412	-1.55663	2.88674e-05	1.88644	1.88644	1.30599e-06	2.93649	2.93649
17131_at	SMAD family member 7	0.165868	1.11742	1.11742	0.000104249	1.88643	1.88643	0.000303977	1.68821	1.68821
18787_at	serine (or cysteine) peptidase inhibitor, clade E, member 1	0.00244983	0.648426	-1.5422	0.000331737	1.88544	1.88544	1.74194e-05	2.90772	2.90772
72049_at	tumor necrosis factor receptor superfamily, member 13c	0.332735	0.87107	-1.14801	0.00291293	1.88289	1.88289	0.00106977	2.16159	2.16159
15205_at	hairy and enhancer of split 1 (Drosophila)	0.0131625	0.660767	-1.51339	0.0018263	1.88047	1.88047	0.000120947	2.84589	2.84589
13642_at	ephrin B2	0.00025423	0.524847	-1.90532	0.000288332	1.87775	1.87775	5.12712e-06	3.5777	3.5777
11477_at	activin A receptor, type 1	0.117718	0.86381	-1.15766	0.000227171	1.87563	1.87563	7.01961e-05	2.17135	2.17135
11520_at	perilipin 2	0.00861136	0.838888	-1.19205	9.43384e-06	1.87242	1.87242	2.21375e-06	2.23203	2.23203
101502_at	hydroxy-delta-5-steroid dehydrogenase, 3 beta- and steroid delta-isomerase 7	0.300761	0.801585	-1.24753	0.0184456	1.87083	1.87083	0.00488162	2.33392	2.33392
215113_at	solute carrier family 43, member 2	0.949537	1.01061	1.01061	0.00790185	1.86827	1.86827	0.00852928	1.84867	1.84867
625591_at	claudin 34C2	0.0599764	1.26754	1.26754	0.000889576	1.8671	1.8671	0.00918575	1.47301	1.47301
233328_at	leucine-rich repeat kinase 1	0.00783177	0.67986	-1.47089	0.000731667	1.86427	1.86427	5.06123e-05	2.74214	2.74214
208659_at	family with sequence similarity 20, member A	0.489579	0.933063	-1.07174	0.000580022	1.86217	1.86217	0.000327186	1.99576	1.99576
67263_at	zinc finger SWIM-type containing 6	0.0402224	0.917076	-1.09042	1.51289e-06	1.85974	1.85974	6.98077e-07	2.0279	2.0279
245684_at	connector enhancer of kinase suppressor of Ras 2	0.437034	0.950668	-1.05189	5.22696e-05	1.85664	1.85664	3.33107e-05	1.95298	1.95298
240672_at	dual specificity phosphatase 5	0.00193511	0.626782	-1.59545	0.000446716	1.85473	1.85473	1.86905e-05	2.95912	2.95912
20440_at	beta galactoside alpha 2,6 sialyltransferase 1	0.297903	0.905858	-1.10393	0.000386276	1.85466	1.85466	0.000170416	2.04741	2.04741
12331_at	CAP, adenylate cyclase-associated protein 1 (yeast)	0.0369696	0.763865	-1.30913	0.000868071	1.8539	1.8539	0.000120038	2.427	2.427
74205_at	acyl-CoA synthetase long-chain family member 3	0.0377477	0.829149	-1.20606	0.000123707	1.8534	1.8534	2.72989e-05	2.2353	2.2353
12380_at	calpastatin	0.0259296	0.845701	-1.18245	3.69511e-05	1.85241	1.85241	9.17224e-06	2.19038	2.19038
108802_at	calreticulin 4	0.32844	0.904536	-1.10554	0.000613932	1.8522	1.8522	0.00027066	2.04768	2.04768
11853_at	ras homolog family member C	0.020422	0.795818	-1.25657	0.000153392	1.84937	1.84937	2.54249e-05	2.32385	2.32385
14609_at	gap junction protein, alpha 1	0.0300326	0.746539	-1.33951	0.00102052	1.8469	1.8469	0.000122265	2.47394	2.47394
330836_at	solute carrier family 7 (cationic amino acid transporter, y+ system), member 6	0.317952	0.92835	-1.07718	0.000107193	1.84499	1.84499	5.59718e-05	1.98739	1.98739
11541_at	adenosine A2b receptor	0.0385956	0.7568	-1.32135	0.00115336	1.84458	1.84458	0.000151288	2.43734	2.43734
19039_at	lectin, galactoside-binding, soluble, 3 binding protein	0.652943	1.07939	1.07939	0.00910068	1.84366	1.84366	0.0161151	1.70805	1.70805
16449_at	jagged 1	0.0924996	0.768702	-1.30089	0.00351988	1.84262	1.84262	0.000560849	2.39706	2.39706
16792_at	lysosomal-associated protein transmembrane 5	0.911788	1.00949	1.00949	0.0002974	1.84114	1.84114	0.000323935	1.82384	1.82384
16842_at	lymphoid enhancer binding factor 1	0.000206957	0.622233	-1.60712	5.00474e-05	1.84097	1.84097	1.75196e-06	2.95865	2.95865
11689_at	arachidonate 5-lipoxygenase	0.00107484	0.544756	-1.83568	0.00105553	1.83956	1.83956	2.2661e-05	3.37685	3.37685
320560_at	DENN/MADD domain containing 5B	0.333622	0.875179	-1.14262	0.00298484	1.83936	1.83936	0.00109478	2.1017	2.1017
23945_at	monoglyceride lipase	0.381696	0.900019	-1.11109	0.00161092	1.83405	1.83405	0.000698267	2.03779	2.03779
21873_at	tight junction protein 2	0.00282924	0.669612	-1.4934	0.000325545	1.83399	1.83399	1.8419e-05	2.73889	2.73889
18452_at	procollagen-proline, 2-oxoglutarate 4-dioxygenase (proline 4-hydroxylase), alpha II polypeptide	0.211529	0.887712	-1.12649	0.000388476	1.83274	1.83274	0.000144145	2.06457	2.06457
13830_at	stomatin	0.0451005	0.836627	-1.19528	0.000140577	1.8301	1.8301	3.23249e-05	2.18747	2.18747
12484_at	CD24a antigen	0.341795	0.845004	-1.18343	0.0100462	1.82996	1.82996	0.00320562	2.16562	2.16562
102371_at	myocardial zonula adherens protein	0.298459	1.0949	1.0949	0.000276434	1.82734	1.82734	0.000668679	1.66896	1.66896
76477_at	procollagen C-endopeptidase enhancer 2	0.0716629	0.789755	-1.26622	0.00141842	1.82588	1.82588	0.00024171	2.31196	2.31196
71544_at	Rho GTPase activating protein 42	0.00065513	0.664533	-1.50482	7.80989e-05	1.82339	1.82339	3.86629e-06	2.74387	2.74387
633082_at	ferritin light chain 1 pseudogene	0.161603	0.769619	-1.29934	0.0107995	1.81789	1.81789	0.00194076	2.36206	2.36206
74202_at	filamin binding LIM protein 1	0.0102564	0.758314	-1.31872	0.00020894	1.8177	1.8177	2.41248e-05	2.39703	2.39703
215690_at	neuron navigator 1	0.0304754	0.8485	-1.17855	5.22599e-05	1.81086	1.81086	1.27671e-05	2.13419	2.13419
53618_at	fucosyltransferase 8	0.128052	0.882609	-1.133	0.000157229	1.80924	1.80924	5.33863e-05	2.04987	2.04987
69660_at	transmembrane BAX inhibitor motif containing 1	0.400435	0.969987	-1.03094	2.1683e-06	1.80821	1.80821	1.6124e-06	1.86416	1.86416
72042_at	coactosin-like 1 (Dictyostelium)	0.234703	0.859298	-1.16374	0.00210266	1.80753	1.80753	0.000643328	2.1035	2.1035
54637_at	PRA1 domain family 2	0.0105249	0.655145	-1.52638	0.00216152	1.80724	1.80724	0.000120065	2.75854	2.75854
54153_at	RAS p21 protein activator 4	0.659447	0.950776	-1.05177	0.00165772	1.80166	1.80166	0.0010843	1.89494	1.89494
277414_at	transformation related protein 53 inducible protein 11	0.000252935	0.575702	-1.73701	0.000177403	1.80157	1.80157	3.94096e-06	3.12934	3.12934
11517_at	adenylate cyclase activating polypeptide 1 receptor 1	0.172504	0.947488	-1.05542	2.77914e-06	1.7994	1.7994	1.65503e-06	1.89913	1.89913
71461_at	PTK7 protein tyrosine kinase 7	0.837091	0.988265	-1.01187	3.9835e-05	1.79842	1.79842	3.5531e-05	1.81977	1.81977
17135_at	v-maf musculoaponeurotic fibrosarcoma oncogene family, protein K (avian)	0.0421183	0.832968	-1.20053	0.000170607	1.79739	1.79739	3.66728e-05	2.15781	2.15781
15936_at	immediate early response 2	0.0469624	0.844079	-1.18472	0.000135521	1.79504	1.79504	3.18891e-05	2.12663	2.12663
22379_at	formin-like 3	0.000762267	0.580171	-1.72363	0.000530624	1.79073	1.79073	1.28312e-05	3.08656	3.08656
214345_at	leucine rich repeat containing 1	0.0532256	0.713895	-1.40077	0.00603563	1.78965	1.78965	0.000607209	2.50688	2.50688
14595_at	UDP-Gal:betaGlcNAc beta 1,4- galactosyltransferase, polypeptide 1	0.555584	0.926346	-1.07951	0.00316988	1.78953	1.78953	0.00171084	1.93181	1.93181
233552_at	glycerophosphodiester phosphodiesterase domain containing 5	0.806812	0.980233	-1.02017	0.000308202	1.78535	1.78535	0.000255841	1.82136	1.82136
666060_at	FERM and PDZ domain containing 1	0.512102	0.965517	-1.03571	2.64524e-05	1.7815	1.7815	1.8806e-05	1.84512	1.84512
13003_at	versican	0.00278099	0.676562	-1.47806	0.000367834	1.77856	1.77856	1.97441e-05	2.62882	2.62882
12370_at	caspase 8	0.00615651	0.641221	-1.55952	0.00175236	1.77774	1.77774	7.87563e-05	2.77243	2.77243
18481_at	p21 protein (Cdc42/Rac)-activated kinase 3	0.0935397	0.845258	-1.18307	0.000497008	1.77486	1.77486	0.000120446	2.09978	2.09978
74646_at	splA/ryanodine receptor domain and SOCS box containing 1	0.75935	0.969774	-1.03117	0.000996823	1.76955	1.76955	0.000756271	1.8247	1.8247
109711_at	actinin, alpha 1	0.00137358	0.71009	-1.40827	8.62331e-05	1.76724	1.76724	5.68565e-06	2.48876	2.48876
286940_at	filamin, beta	0.00163211	0.726981	-1.37555	6.99042e-05	1.76673	1.76673	5.32822e-06	2.43023	2.43023
16164_at	interleukin 13 receptor, alpha 1	0.0135714	0.569217	-1.7568	0.0131602	1.76404	1.76404	0.000446287	3.09906	3.09906
17470_at	CD200 antigen	0.00573054	0.748768	-1.33553	0.00017621	1.76208	1.76208	1.67721e-05	2.3533	2.3533
12925_at	cysteine-rich protein 1 (intestinal)	0.14421	0.840197	-1.1902	0.00157532	1.76142	1.76142	0.000381176	2.09643	2.09643
67815_at	SEC14-like lipid binding 2	0.874071	0.983091	-1.0172	0.00157816	1.75525	1.75525	0.00135373	1.78544	1.78544
14807_at	glutamate receptor, ionotropic, kainate 3	0.58156	0.920154	-1.08678	0.007685	1.75428	1.75428	0.00403703	1.9065	1.9065
20677_at	SRY (sex determining region Y)-box 4	0.136806	0.688159	-1.45315	0.0428821	1.74605	1.74605	0.00522062	2.53728	2.53728
19272_at	protein tyrosine phosphatase, receptor type, K	2.33295e-05	0.719068	-1.39069	1.07681e-06	1.74603	1.74603	6.78222e-08	2.42819	2.42819
16011_at	insulin-like growth factor binding protein 5	1.1471e-05	0.429406	-2.3288	0.000125972	1.74472	1.74472	5.83076e-07	4.0631	4.0631
54445_at	unc-93 homolog B1 (C. elegans)	0.341126	1.14283	1.14283	0.00506864	1.74353	1.74353	0.0170207	1.52563	1.52563
30927_at	snail family zinc finger 3	0.000165455	0.694762	-1.43934	1.48581e-05	1.74278	1.74278	7.66698e-07	2.50845	2.50845
16560_at	kinesin family member 1A	0.088409	0.855674	-1.16867	0.000353862	1.74183	1.74183	8.92536e-05	2.03562	2.03562
170829_at	translocating chain-associating membrane protein 2	0.359011	0.92286	-1.08359	0.00048682	1.7358	1.7358	0.000231598	1.88089	1.88089
13036_at	cathepsin H	0.936503	1.01015	1.01015	0.00395373	1.73567	1.73567	0.00431972	1.71823	1.71823
320940_at	ATPase, class VI, type 11C	0.990694	0.997983	-1.00202	0.0161686	1.73339	1.73339	0.0159259	1.7369	1.7369
12767_at	chemokine (C-X-C motif) receptor 4	0.455474	1.07728	1.07728	0.00105887	1.73331	1.73331	0.00222936	1.60897	1.60897
14102_at	Fas (TNF receptor superfamily member 6)	0.171485	1.12816	1.12816	0.00041041	1.72772	1.72772	0.00153213	1.53144	1.53144
100043424_at	predicted gene 14005	0.00172746	0.613882	-1.62898	0.000959115	1.72765	1.72765	2.77771e-05	2.8143	2.8143
216858_at	potassium channel tetramerisation domain containing 11	0.342333	0.878688	-1.13806	0.00479707	1.72686	1.72686	0.00168638	1.96527	1.96527
102633627_at	tropomyosin alpha-4 chain pseudogene	0.0595305	0.809495	-1.23534	0.000973772	1.72603	1.72603	0.00016488	2.13224	2.13224
14629_at	glutamate-cysteine ligase, catalytic subunit	0.0749003	0.917468	-1.08996	9.71752e-06	1.72504	1.72504	4.11598e-06	1.88021	1.88021
209200_at	deltex 3-like, E3 ubiquitin ligase	0.912307	0.991101	-1.00898	0.000421804	1.72498	1.72498	0.000386124	1.74047	1.74047
242509_at	basonuclin 2	0.0606918	0.871529	-1.14741	0.000100988	1.71754	1.71754	2.77126e-05	1.97073	1.97073
13653_at	early growth response 1	0.0346699	0.609526	-1.64062	0.0249566	1.71721	1.71721	0.00127237	2.81728	2.81728
52377_at	reticulocalbin 3, EF-hand calcium binding domain	0.101323	0.836239	-1.19583	0.00110921	1.7165	1.7165	0.000238201	2.05264	2.05264
56462_at	mitochondrial carrier 1	0.00127327	0.808769	-1.23645	6.80889e-06	1.71622	1.71622	9.65944e-07	2.12201	2.12201
14873_at	glutathione S-transferase omega 1	0.000281014	0.764561	-1.30794	5.18363e-06	1.71528	1.71528	4.77047e-07	2.24348	2.24348
19734_at	regulator of G-protein signaling 16	0.146634	0.929745	-1.07556	1.72466e-05	1.71513	1.71513	8.24864e-06	1.84473	1.84473
14658_at	glycine receptor, beta subunit	0.698871	0.956498	-1.04548	0.00265987	1.71419	1.71419	0.001787	1.79216	1.79216
213417_at	kelch domain containing 8A	0.00650196	0.754387	-1.32558	0.000234199	1.71392	1.71392	2.15303e-05	2.27194	2.27194
269717_at	ORAI calcium release-activated calcium modulator 2	0.0111554	1.65947	1.65947	0.0085081	1.71368	1.71368	0.826111	1.03267	1.03267
20778_at	scavenger receptor class B, member 1	0.519654	0.929371	-1.076	0.0024034	1.71224	1.71224	0.00125562	1.84237	1.84237
16971_at	low density lipoprotein receptor-related protein 1	0.00628095	0.804565	-1.24291	5.29183e-05	1.71159	1.71159	7.40616e-06	2.12735	2.12735
70750_at	3-ketodihydrosphingosine reductase	0.550499	0.955155	-1.04695	0.000317329	1.70837	1.70837	0.000201667	1.78857	1.78857
20353_at	sema domain, immunoglobulin domain (Ig), transmembrane domain (TM) and short cytoplasmic domain, (semaphorin) 4C	0.129734	0.849895	-1.17662	0.0011768	1.70773	1.70773	0.000284042	2.00934	2.00934
18590_at	platelet derived growth factor, alpha	0.00282397	0.843954	-1.1849	4.89483e-06	1.70691	1.70691	9.63256e-07	2.02251	2.02251
20753_at	small proline-rich protein 1A	0.262984	1.22378	1.22378	0.0170405	1.70684	1.70684	0.0880918	1.39473	1.39473
21813_at	transforming growth factor, beta receptor II	0.0527425	0.764545	-1.30797	0.00304038	1.70542	1.70542	0.000364741	2.23064	2.23064
320404_at	inositol 1,4,5-trisphosphate 3-kinase B	0.849373	1.01993	1.01993	0.00172616	1.7048	1.7048	0.00208879	1.6715	1.6715
723903_at	microRNA 181b-2	0.207106	0.848939	-1.17794	0.00367144	1.70472	1.70472	0.000948437	2.00806	2.00806
93737_at	par-6 family cell polarity regulator gamma	0.0589528	0.869684	-1.14984	0.000113316	1.70439	1.70439	3.01049e-05	1.95978	1.95978
18783_at	phospholipase A2, group IVA (cytosolic, calcium-dependent)	0.0012388	0.732095	-1.36594	6.5891e-05	1.70418	1.70418	4.57085e-06	2.32781	2.32781
11489_at	a disintegrin and metallopeptidase domain 12 (meltrin alpha)	0.827379	0.973275	-1.02746	0.00421418	1.70266	1.70266	0.00331608	1.74941	1.74941
12226_at	B cell translocation gene 1, anti-proliferative	0.373671	0.872798	-1.14574	0.00950546	1.70056	1.70056	0.00328723	1.9484	1.9484
56501_at	E74-like factor 4 (ets domain transcription factor)	0.0860168	0.809525	-1.23529	0.00218042	1.69412	1.69412	0.000371436	2.09274	2.09274
80982_at	cell migration inducing protein, hyaluronan binding	0.00597922	0.808909	-1.23623	4.82886e-05	1.69374	1.69374	6.80472e-06	2.09385	2.09385
74137_at	NUAK family, SNF1-like kinase, 2	0.0353088	0.686759	-1.45611	0.00907194	1.6928	1.6928	0.000633407	2.46491	2.46491
17231_at	mast cell protease 8	0.00591192	0.64981	-1.53891	0.00238488	1.68272	1.68272	9.33907e-05	2.58956	2.58956
12521_at	CD82 antigen	0.634013	0.97481	-1.02584	5.12809e-05	1.68184	1.68184	3.89768e-05	1.7253	1.7253
338362_at	uronyl-2-sulfotransferase	0.0493412	0.884557	-1.13051	4.63307e-05	1.68072	1.68072	1.36193e-05	1.90008	1.90008
13713_at	ELK3, member of ETS oncogene family	0.0020041	0.693094	-1.44281	0.000320875	1.67985	1.67985	1.55087e-05	2.4237	2.4237
13631_at	eukaryotic elongation factor-2 kinase	0.287715	0.874308	-1.14376	0.00409558	1.67941	1.67941	0.0012971	1.92085	1.92085
57875_at	angiopoietin-like 4	0.140994	0.774185	-1.29168	0.0139121	1.67938	1.67938	0.0021601	2.16923	2.16923
50766_at	cysteine rich transmembrane BMP regulator 1 (chordin like)	0.103268	0.810303	-1.23411	0.00327819	1.67607	1.67607	0.000565858	2.06845	2.06845
26427_at	cAMP responsive element binding protein 3-like 1	0.0444043	0.632077	-1.58208	0.0291511	1.67527	1.67527	0.00168704	2.65042	2.65042
224419_at	Map3k7 C-terminal like	0.328918	0.858052	-1.16543	0.011637	1.67518	1.67518	0.00352988	1.95231	1.95231
67622_at	matrix-remodelling associated 7	0.638693	0.962417	-1.03905	0.000557746	1.67457	1.67457	0.00037849	1.73996	1.73996
17380_at	membrane metallo endopeptidase	8.66057e-06	0.564435	-1.77168	1.58558e-05	1.67452	1.67452	1.94215e-07	2.96672	2.96672
15944_at	immunity-related GTPase family M member 1	0.454227	0.868208	-1.1518	0.0267553	1.67401	1.67401	0.00989439	1.92812	1.92812
51801_at	receptor (calcitonin) activity modifying protein 1	0.913375	0.992345	-1.00771	0.000269572	1.67364	1.67364	0.00024844	1.68656	1.68656
67784_at	plexin D1	7.76412e-05	0.708982	-1.41047	7.69704e-06	1.67088	1.67088	3.72811e-07	2.35673	2.35673
16780_at	laminin, beta 3	0.652352	1.03006	1.03006	0.0001764	1.67036	1.67036	0.000245306	1.62161	1.62161
192656_at	receptor (TNFRSF)-interacting serine-threonine kinase 2	0.108031	0.76923	-1.3	0.0102013	1.67031	1.67031	0.00140904	2.17141	2.17141
107449_at	unc-5 netrin receptor B	0.171581	0.85871	-1.16454	0.00197413	1.66919	1.66919	0.00050599	1.94383	1.94383
69221_at	RIKEN cDNA 2410006H16 gene	0.0339109	0.79048	-1.26505	0.00100675	1.66761	1.66761	0.000128443	2.10962	2.10962
20856_at	stanniocalcin 2	0.0796852	0.857204	-1.16658	0.000426001	1.66745	1.66745	9.89398e-05	1.94522	1.94522
11513_at	adenylate cyclase 7	0.00510616	0.704475	-1.4195	0.000769159	1.66614	1.66614	4.24004e-05	2.36509	2.36509
16878_at	leukemia inhibitory factor	0.183358	1.08925	1.08925	0.000107545	1.6649	1.6649	0.000298727	1.52848	1.52848
65972_at	interferon gamma inducible protein 30	0.00197139	0.670095	-1.49233	0.000560665	1.66431	1.66431	2.16506e-05	2.48369	2.48369
239559_at	alpha 1,4-galactosyltransferase	0.494157	1.09391	1.09391	0.00616139	1.66384	1.66384	0.0144936	1.52099	1.52099
18654_at	placental growth factor	0.109745	0.827972	-1.20777	0.00233639	1.66199	1.66199	0.000448974	2.00731	2.00731
18753_at	protein kinase C, delta	0.014264	0.758531	-1.31834	0.000765007	1.6614	1.6614	6.95946e-05	2.19029	2.19029
192176_at	filamin, alpha	6.10544e-05	0.632108	-1.58201	3.4317e-05	1.66074	1.66074	7.89195e-07	2.6273	2.6273
219148_at	family with sequence similarity 167, member A	0.000347756	0.759818	-1.3161	1.08752e-05	1.65809	1.65809	8.46517e-07	2.18223	2.18223
107515_at	leucine-rich repeat-containing G protein-coupled receptor 4	0.110797	0.84187	-1.18783	0.00153241	1.65754	1.65754	0.000322943	1.96888	1.96888
105859_at	cold shock domain containing C2, RNA binding	0.410507	0.891216	-1.12206	0.00829856	1.65451	1.65451	0.00315542	1.85647	1.85647
69993_at	chimerin 2	0.894975	0.981069	-1.0193	0.011007	1.65426	1.65426	0.00934862	1.68619	1.68619
15902_at	inhibitor of DNA binding 2	0.00134519	0.631552	-1.5834	0.000837177	1.65412	1.65412	2.24685e-05	2.61913	2.61913
12831_at	collagen, type V, alpha 1	0.00884205	0.756287	-1.32225	0.000472054	1.65326	1.65326	3.99024e-05	2.18602	2.18602
17295_at	met proto-oncogene	0.00155493	0.755756	-1.32318	6.44978e-05	1.65233	1.65233	4.95216e-06	2.18632	2.18632
66447_at	microsomal glutathione S-transferase 3	0.352791	0.849465	-1.17721	0.0214302	1.64931	1.64931	0.00638972	1.94159	1.94159
22223_at	ubiquitin carboxy-terminal hydrolase L1	0.890359	0.984125	-1.01613	0.00418314	1.64665	1.64665	0.00359316	1.67321	1.67321
74030_at	Ras and Rab interactor 2	0.266115	0.858611	-1.16467	0.00714552	1.64367	1.64367	0.00197089	1.91434	1.91434
98932_at	myosin, light polypeptide 9, regulatory	0.0117435	0.725894	-1.37761	0.00147245	1.64194	1.64194	9.87016e-05	2.26196	2.26196
24117_at	Wnt inhibitory factor 1	0.198335	0.876561	-1.14082	0.0015998	1.64187	1.64187	0.000462287	1.87308	1.87308
320982_at	ADP-ribosylation factor-like 4C	0.32536	0.934485	-1.07011	0.000232847	1.63882	1.63882	0.000113648	1.75372	1.75372
14538_at	glucosaminyl (N-acetyl) transferase 2, I-branching enzyme	0.196268	0.838307	-1.19288	0.0066153	1.6375	1.6375	0.00148921	1.95334	1.95334
20481_at	ski sarcoma viral oncogene homolog (avian)	0.453821	0.937497	-1.06667	0.000871892	1.63721	1.63721	0.000451749	1.74637	1.74637
16950_at	lysyl oxidase-like 3	0.472949	0.906111	-1.10362	0.00868525	1.63705	1.63705	0.00371923	1.80667	1.80667
436583_at	small nucleolar RNA, H/ACA box 74A	0.867747	0.978846	-1.02161	0.00716953	1.63453	1.63453	0.00589441	1.66986	1.66986
11870_at	ADP-ribosyltransferase 1	0.640272	0.954129	-1.04808	0.00216021	1.63161	1.63161	0.00135525	1.71005	1.71005
213649_at	Rho guanine nucleotide exchange factor (GEF) 19	0.56578	0.94552	-1.05762	0.00181544	1.63148	1.63148	0.00103868	1.72549	1.72549
56533_at	regulator of G-protein signaling 17	0.0164051	0.881431	-1.13452	1.39714e-05	1.63146	1.63146	3.65096e-06	1.85092	1.85092
53620_at	vesicle-associated membrane protein 5	0.0707074	0.876798	-1.14051	0.000182786	1.63036	1.63036	4.75989e-05	1.85945	1.85945
24055_at	SH3-domain binding protein 2	0.146359	0.739311	-1.35261	0.0357941	1.62918	1.62918	0.00475287	2.20364	2.20364
326618_at	tropomyosin 4	0.0133311	0.809119	-1.23591	0.00020555	1.6285	1.6285	2.65848e-05	2.01269	2.01269
17698_at	moesin	5.08238e-06	0.728449	-1.37278	3.9984e-07	1.62766	1.62766	2.01467e-08	2.23442	2.23442
16206_at	leucine-rich repeats and immunoglobulin-like domains 1	0.226653	0.871015	-1.14809	0.00318189	1.62625	1.62625	0.000892067	1.86708	1.86708
380732_at	mast cell immunoglobulin like receptor 1	0.000544523	0.680817	-1.46882	0.000150804	1.62539	1.62539	5.27048e-06	2.38741	2.38741
11551_at	adrenergic receptor, alpha 2a	0.689199	0.969695	-1.03125	0.000572511	1.62444	1.62444	0.000410757	1.67521	1.67521
13732_at	epithelial membrane protein 3	0.0624868	0.805348	-1.2417	0.00219157	1.6238	1.6238	0.000313372	2.01627	2.01627
72750_at	family with sequence similarity 117, member B	0.305706	0.886816	-1.12763	0.00402887	1.62363	1.62363	0.00133485	1.83086	1.83086
93708_at	protocadherin gamma subfamily C, 5	0.531181	0.914129	-1.09394	0.0116585	1.62207	1.62207	0.00542057	1.77444	1.77444
268396_at	SH3 and PX domains 2B	0.382096	0.91707	-1.09043	0.00190193	1.62073	1.62073	0.000809663	1.7673	1.7673
23790_at	coronin, actin binding protein 1C	0.0254255	0.747166	-1.33839	0.00272134	1.62065	1.62065	0.000225669	2.16907	2.16907
74122_at	transmembrane protein 43	0.000623209	0.792834	-1.2613	1.00682e-05	1.61995	1.61995	9.97866e-07	2.04325	2.04325
235504_at	solute carrier family 17 (anion/sugar transporter), member 5	0.399174	0.956137	-1.04587	6.72983e-05	1.61843	1.61843	4.04605e-05	1.69267	1.69267
72461_at	prolylcarboxypeptidase (angiotensinase C)	0.449211	1.07391	1.07391	0.00160453	1.61473	1.61473	0.00358066	1.5036	1.5036
100503460_at	predicted gene, 19705	0.775348	0.949702	-1.05296	0.032347	1.61464	1.61464	0.0219331	1.70016	1.70016
230857_at	endothelin converting enzyme 1	0.0749313	0.84262	-1.18678	0.000947694	1.61463	1.61463	0.000180795	1.91621	1.91621
213556_at	pleckstrin homology domain containing, family H (with MyTH4 domain) member 2	0.000284067	0.828268	-1.20734	1.31904e-06	1.61391	1.61391	1.83786e-07	1.94853	1.94853
50754_at	F-box and WD-40 domain protein 7	0.0149947	0.856655	-1.16733	4.55084e-05	1.61371	1.61371	8.99453e-06	1.88373	1.88373
105785_at	KDEL (Lys-Asp-Glu-Leu) endoplasmic reticulum protein retention receptor 3	0.201905	0.849137	-1.17767	0.00576279	1.61285	1.61285	0.00135493	1.8994	1.8994
16973_at	low density lipoprotein receptor-related protein 5	0.350409	0.913181	-1.09507	0.0018048	1.61081	1.61081	0.000728926	1.76395	1.76395
208177_at	pleckstrin homology like domain, family B, member 2	0.000336947	0.624442	-1.60143	0.000315583	1.61053	1.61053	6.25535e-06	2.57916	2.57916
117160_at	tweety family member 2	0.630717	0.937536	-1.06663	0.00968553	1.60924	1.60924	0.00543528	1.71646	1.71646
65963_at	transmembrane protein 176B	0.45478	0.957652	-1.04422	0.000121059	1.60881	1.60881	7.40124e-05	1.67995	1.67995
20271_at	sodium channel, voltage-gated, type V, alpha	0.262175	0.889177	-1.12463	0.00243219	1.60868	1.60868	0.000780604	1.80918	1.80918
51800_at	BCL2-related ovarian killer	0.0390452	0.806474	-1.23997	0.00114334	1.60789	1.60789	0.000151179	1.99373	1.99373
101631_at	PWWP domain containing 2B	0.928267	0.989609	-1.0105	0.00529643	1.60722	1.60722	0.00478022	1.6241	1.6241
319901_at	dermatan sulfate epimerase-like	0.327628	0.854905	-1.16972	0.018022	1.60719	1.60719	0.00514557	1.87996	1.87996
71929_at	transmembrane protein 123	0.117123	0.890753	-1.12265	0.000292537	1.60603	1.60603	8.64201e-05	1.803	1.803
56320_at	drebrin 1	0.0204825	0.912173	-1.09628	3.66925e-06	1.60533	1.60533	1.28779e-06	1.7599	1.7599
233806_at	transmembrane protein 159	0.104977	0.824238	-1.21324	0.00342609	1.60516	1.60516	0.000591395	1.94745	1.94745
237253_at	low density lipoprotein receptor-related protein 11	0.807797	0.939338	-1.06458	0.102986	1.60492	1.60492	0.0724395	1.70857	1.70857
211770_at	tribbles pseudokinase 1	0.178422	0.840553	-1.18969	0.0060139	1.60487	1.60487	0.00129125	1.9093	1.9093
14682_at	guanine nucleotide binding protein, alpha q polypeptide	0.219719	0.915867	-1.09186	0.000319575	1.60451	1.60451	0.000124067	1.7519	1.7519
17112_at	transmembrane 4 superfamily member 1	0.00768939	0.694171	-1.44057	0.00223656	1.6044	1.6044	0.000103591	2.31125	2.31125
16391_at	interferon regulatory factor 9	0.207347	1.1448	1.1448	0.00260836	1.60413	1.60413	0.0124395	1.40124	1.40124
17921_at	myosin VIIA	0.0745959	0.845	-1.18343	0.000932132	1.60318	1.60318	0.000178079	1.89725	1.89725
100434_at	solute carrier family 44, member 1	0.00509417	0.763197	-1.31028	0.000289662	1.60262	1.60262	2.23376e-05	2.09988	2.09988
207792_at	cDNA sequence BC034090	0.787268	1.03412	1.03412	0.00742556	1.60195	1.60195	0.01032	1.54909	1.54909
100217413_at	small Cajal body-specific RNA 10	0.807422	1.06526	1.06526	0.106597	1.60129	1.60129	0.151623	1.50319	1.50319
16323_at	inhibin beta-A	0.264722	0.825901	-1.2108	0.0231721	1.60128	1.60128	0.00533566	1.93883	1.93883
12257_at	translocator protein	0.50966	0.899422	-1.11183	0.0208289	1.60081	1.60081	0.00884721	1.77982	1.77982
14173_at	fibroblast growth factor 2	0.842767	1.02119	1.02119	0.0035196	1.60064	1.60064	0.00438269	1.56743	1.56743
66659_at	acid phosphatase 6, lysophosphatidic	0.234878	0.905617	-1.10422	0.000768506	1.60059	1.60059	0.000273237	1.76741	1.76741
21888_at	transducin-like enhancer of split 4	0.78703	0.970904	-1.02997	0.00420168	1.5968	1.5968	0.00312491	1.64465	1.64465
19726_at	regulatory factor X, 3 (influences HLA class II expression)	0.312597	0.917002	-1.09051	0.00100655	1.59653	1.59653	0.000406294	1.74103	1.74103
22240_at	dihydropyrimidinase-like 3	0.0119888	0.761956	-1.31241	0.000873116	1.59603	1.59603	7.00948e-05	2.09465	2.09465
544963_at	IQ motif containing GTPase activating protein 2	0.355956	0.95642	-1.04557	4.44389e-05	1.59482	1.59482	2.6308e-05	1.66749	1.66749
105171_at	arrestin domain containing 3	0.214914	0.93395	-1.07072	8.02781e-05	1.59256	1.59256	3.67247e-05	1.70519	1.70519
12006_at	axin 2	0.951488	0.994316	-1.00572	0.00206412	1.59214	1.59214	0.00194111	1.60124	1.60124
78798_at	echinoderm microtubule associated protein like 4	0.793851	1.02971	1.02971	0.00488723	1.59166	1.59166	0.00661646	1.54574	1.54574
78937_at	AVL9 cell migration associated	0.408055	0.968779	-1.03223	1.26654e-05	1.5908	1.5908	8.61478e-06	1.64206	1.64206
17748_at	metallothionein 1	9.17023e-06	0.441884	-2.26304	0.000232015	1.59006	1.59006	6.47922e-07	3.59837	3.59837
74511_at	leucine rich repeat containing 17	0.951965	0.997877	-1.00213	9.42806e-06	1.58957	1.58957	9.17954e-06	1.59295	1.59295
171580_at	microtubule associated monooxygenase, calponin and LIM domain containing 1	0.978081	1.00273	1.00273	0.00278696	1.58956	1.58956	0.00286914	1.58523	1.58523
140792_at	collectin sub-family member 12	0.142404	0.920711	-1.08612	7.9403e-05	1.58886	1.58886	3.1067e-05	1.72569	1.72569
20274_at	sodium channel, voltage-gated, type IX, alpha	0.527184	0.91849	-1.08874	0.0107809	1.58685	1.58685	0.00500892	1.72767	1.72767
108100_at	brain-specific angiogenesis inhibitor 1-associated protein 2	0.00341256	0.545763	-1.8323	0.0119484	1.58553	1.58553	0.000173346	2.90516	2.90516
16993_at	leukotriene A4 hydrolase	0.0162083	0.774689	-1.29084	0.000987169	1.58526	1.58526	8.83655e-05	2.04632	2.04632
98267_at	serine/threonine kinase 17b (apoptosis-inducing)	0.0268362	0.891107	-1.1222	2.42538e-05	1.58471	1.58471	6.60751e-06	1.77836	1.77836
381836_at	SH3-binding domain kinase family, member 2	0.564794	0.930503	-1.07469	0.00813017	1.58303	1.58303	0.00413291	1.70126	1.70126
230514_at	leptin receptor overlapping transcript	0.102361	0.864198	-1.15714	0.000915853	1.58266	1.58266	0.000205481	1.83136	1.83136
76088_at	dedicator of cytokinesis 8	0.12534	0.874651	-1.14331	0.000886017	1.58209	1.58209	0.00022157	1.80882	1.80882
22418_at	wingless-type MMTV integration site family, member 5A	0.522059	0.944644	-1.0586	0.00155633	1.58154	1.58154	0.000846442	1.67422	1.67422
20602_at	nuclear receptor co-repressor 2	0.603052	0.970199	-1.03072	0.000165038	1.58099	1.58099	0.000115332	1.62955	1.62955
102640822_at	nuclear receptor subfamily 6, group A, member 1, opposite strand	0.612078	0.959705	-1.04199	0.00100403	1.5809	1.5809	0.000636994	1.64728	1.64728
19038_at	peptidylprolyl isomerase C	0.00549091	0.791289	-1.26376	0.000171868	1.57807	1.57807	1.61922e-05	1.99431	1.99431
67896_at	coiled-coil domain containing 80	0.0896408	0.758875	-1.31774	0.01556	1.57793	1.57793	0.00172032	2.07931	2.07931
279653_at	protocadherin 19	0.265542	0.828682	-1.20674	0.0247793	1.5769	1.5769	0.00566557	1.9029	1.9029
16653_at	Kirsten rat sarcoma viral oncogene homolog	0.739493	1.06074	1.06074	0.0367296	1.57305	1.57305	0.0588245	1.48297	1.48297
17873_at	growth arrest and DNA-damage-inducible 45 beta	0.306196	1.05268	1.05268	6.27688e-05	1.57249	1.57249	0.000124025	1.4938	1.4938
11461_at	actin, beta	0.0113512	0.727857	-1.3739	0.0021628	1.57188	1.57188	0.000125082	2.15959	2.15959
20969_at	syndecan 1	0.270523	0.933984	-1.07068	0.000200257	1.57069	1.57069	9.0932e-05	1.68171	1.68171
20868_at	serine/threonine kinase 10	0.483275	0.919926	-1.08704	0.00682321	1.56998	1.56998	0.0030491	1.70664	1.70664
71675_at	RIKEN cDNA 0610010F05 gene	0.217773	0.910281	-1.09856	0.00057918	1.56992	1.56992	0.000206024	1.72465	1.72465
64899_at	lipin 3	0.899612	1.02376	1.02376	0.0450436	1.56887	1.56887	0.0538495	1.53246	1.53246
14302_at	fyn-related kinase	0.0873514	0.845002	-1.18343	0.00158279	1.56835	1.56835	0.000291876	1.85603	1.85603
170643_at	kin of IRRE like (Drosophila)	0.0327017	0.852085	-1.17359	0.000242682	1.56652	1.56652	4.35196e-05	1.83845	1.83845
52837_at	thioredoxin-related transmembrane protein 4	0.646774	0.970666	-1.03022	0.000349158	1.56493	1.56493	0.000245203	1.61222	1.61222
17988_at	N-myc downstream regulated gene 1	0.0807781	0.817237	-1.22364	0.00349509	1.56471	1.56471	0.000515639	1.91464	1.91464
103534_at	mannoside acetylglucosaminyltransferase 4, isoenzyme B	0.023175	0.839217	-1.19159	0.000245651	1.5647	1.5647	3.80957e-05	1.86447	1.86447
240185_at	RIKEN cDNA 9430020K01 gene	0.693767	0.975243	-1.02539	0.000317624	1.56457	1.56457	0.000235337	1.60429	1.60429
80285_at	poly (ADP-ribose) polymerase family, member 9	0.360181	1.08925	1.08925	0.00206607	1.56295	1.56295	0.00578992	1.43489	1.43489
12843_at	collagen, type I, alpha 2	0.014084	0.766025	-1.30544	0.00122097	1.56284	1.56284	9.54037e-05	2.04019	2.04019
231830_at	MICAL-like 2	0.457828	0.930235	-1.075	0.00276157	1.56054	1.56054	0.00128927	1.67757	1.67757
268902_at	roundabout guidance receptor 2	0.266993	0.931478	-1.07356	0.000256786	1.56048	1.56048	0.000112546	1.67527	1.67527
54216_at	protocadherin 7	0.0127487	0.823696	-1.21404	0.000199025	1.55964	1.55964	2.54967e-05	1.89347	1.89347
18227_at	nuclear receptor subfamily 4, group A, member 2	0.328282	0.865287	-1.15569	0.017093	1.55945	1.55945	0.00492224	1.80224	1.80224
320078_at	olfactomedin-like 2B	0.12718	0.921166	-1.08558	7.49752e-05	1.55804	1.55804	2.83573e-05	1.69138	1.69138
330814_at	adhesion G protein-coupled receptor L1	0.298307	0.953902	-1.04833	3.96279e-05	1.5573	1.5573	2.21146e-05	1.63255	1.63255
22152_at	tubulin, beta 3 class III	0.382717	1.18292	1.18292	0.0477484	1.5567	1.5567	0.174675	1.31598	1.31598
171180_at	synaptotagmin XII	0.769137	1.03578	1.03578	0.00830664	1.55664	1.55664	0.0119467	1.50286	1.50286
20409_at	osteoclast stimulating factor 1	0.597693	1.04475	1.04475	0.00134571	1.55633	1.55633	0.00228549	1.48967	1.48967
14062_at	coagulation factor II (thrombin) receptor	7.31181e-05	0.612081	-1.63377	0.000131679	1.5563	1.5563	1.74463e-06	2.54263	2.54263
14696_at	guanine nucleotide binding protein (G protein), beta 4	0.00689629	0.658466	-1.51868	0.0053586	1.55466	1.55466	0.000167846	2.36103	2.36103
19205_at	polypyrimidine tract binding protein 1	0.458926	0.949981	-1.05265	0.000494445	1.55449	1.55449	0.000271399	1.63634	1.63634
23797_at	thymoma viral proto-oncogene 3	0.0863964	0.827169	-1.20894	0.00313733	1.55356	1.55356	0.00049331	1.87816	1.87816
27362_at	DnaJ heat shock protein family (Hsp40) member B9	0.00208797	1.32949	1.32949	0.000205639	1.55335	1.55335	0.0302995	1.16838	1.16838
12335_at	calpain 3	0.0735337	0.819156	-1.22077	0.00310795	1.55122	1.55122	0.000446813	1.89369	1.89369
18104_at	NAD(P)H dehydrogenase, quinone 1	0.00174415	0.569227	-1.75677	0.00590884	1.55067	1.55067	7.68186e-05	2.72416	2.72416
109264_at	malic enzyme 3, NADP(+)-dependent, mitochondrial	0.96832	1.00424	1.00424	0.00512279	1.55055	1.55055	0.00536102	1.54401	1.54401
15529_at	syndecan 2	4.42941e-07	0.624506	-1.60127	6.75336e-07	1.55039	1.55039	8.71937e-09	2.48259	2.48259
58859_at	epidermal growth factor-containing fibulin-like extracellular matrix protein 2	0.020378	0.772029	-1.29529	0.00184111	1.5494	1.5494	0.000152857	2.00692	2.00692
230257_at	polypyrimidine tract binding protein 3	0.0944649	0.875369	-1.14238	0.000620992	1.54863	1.54863	0.000144732	1.76912	1.76912
17534_at	mannose receptor, C type 2	0.77548	0.963787	-1.03757	0.0122935	1.54804	1.54804	0.00862549	1.6062	1.6062
16155_at	interleukin 10 receptor, beta	0.0118163	0.793257	-1.26063	0.000523303	1.54801	1.54801	4.89526e-05	1.95146	1.95146
11600_at	angiopoietin 1	0.00682769	0.581411	-1.71995	0.0174219	1.54787	1.54787	0.000339795	2.66226	2.66226
14778_at	glutathione peroxidase 3	0.00206635	0.692684	-1.44366	0.000845491	1.54742	1.54742	2.83586e-05	2.23395	2.23395
109552_at	sorcin	0.323593	0.918172	-1.08912	0.00152297	1.54686	1.54686	0.000596298	1.68472	1.68472
106572_at	RAB31, member RAS oncogene family	0.000233845	0.796949	-1.25478	5.5431e-06	1.54684	1.54684	4.66782e-07	1.94095	1.94095
21815_at	TGFB-induced factor homeobox 1	0.0778146	0.925839	-1.0801	2.02533e-05	1.54569	1.54569	7.84704e-06	1.6695	1.6695
100316700_at	microRNA 1949	0.687292	1.09188	1.09188	0.0813576	1.54518	1.54518	0.146057	1.41515	1.41515
27060_at	T cell, immune regulator 1, ATPase, H+ transporting, lysosomal V0 protein A3	0.0513066	0.901807	-1.10889	5.13119e-05	1.54469	1.54469	1.5007e-05	1.71288	1.71288
85031_at	phospholipase A1 member A	0.938036	0.992187	-1.00787	0.00413927	1.54454	1.54454	0.00379843	1.5567	1.5567
12667_at	chordin	0.122545	0.854165	-1.17073	0.00257744	1.54395	1.54395	0.000516862	1.80756	1.80756
19224_at	prostaglandin-endoperoxide synthase 1	0.426619	0.907104	-1.10241	0.00907233	1.54254	1.54254	0.00353065	1.70051	1.70051
56458_at	forkhead box O1	0.358904	0.961919	-1.03959	3.24102e-05	1.54118	1.54118	1.97309e-05	1.60219	1.60219
68792_at	sushi-repeat-containing protein, X-linked 2	0.00483308	0.846182	-1.18178	2.93801e-05	1.54096	1.54096	4.38536e-06	1.82108	1.82108
14381_at	glucose-6-phosphate dehydrogenase X-linked	0.00277049	0.676741	-1.47767	0.00166762	1.54036	1.54036	4.95778e-05	2.27615	2.27615
20541_at	solute carrier family 8 (sodium/calcium exchanger), member 1	0.0675401	0.885321	-1.12953	0.000219331	1.53981	1.53981	5.4127e-05	1.73927	1.73927
50784_at	phospholipid phosphatase 2	0.0205094	0.68173	-1.46686	0.0125646	1.53952	1.53952	0.000563192	2.25825	2.25825
13110_at	cytochrome P450, family 2, subfamily j, polypeptide 6	0.987159	1.00253	1.00253	0.0284722	1.53949	1.53949	0.0291047	1.53561	1.53561
58894_at	zinc finger protein 862, pseudogene	0.292044	0.897626	-1.11405	0.00364675	1.53921	1.53921	0.00118648	1.71476	1.71476
52118_at	poliovirus receptor	0.156582	1.0462	1.0462	4.69258e-06	1.53776	1.53776	8.98231e-06	1.46985	1.46985
14702_at	guanine nucleotide binding protein (G protein), gamma 2	0.528861	0.942408	-1.06111	0.00289292	1.53617	1.53617	0.00150914	1.63005	1.63005
21937_at	tumor necrosis factor receptor superfamily, member 1a	0.423485	0.844606	-1.18398	0.0728711	1.53291	1.53291	0.0230806	1.81494	1.81494
69309_at	solute carrier family 16 (monocarboxylic acid transporters), member 13	0.537615	0.937974	-1.06613	0.00478672	1.53244	1.53244	0.002427	1.63378	1.63378
57915_at	TBC1 domain family, member 1	0.832102	1.01424	1.01424	0.000548697	1.53135	1.53135	0.000657401	1.50984	1.50984
13709_at	E74-like factor 1	0.295563	0.920145	-1.08679	0.00109382	1.53035	1.53035	0.000422462	1.66316	1.66316
751520_at	microRNA 680-3	0.0247474	1.70912	1.70912	0.0561329	1.53007	1.53007	0.561409	0.89524	-1.11702
13639_at	ephrin A4	0.603415	0.92649	-1.07934	0.0228323	1.52708	1.52708	0.0115444	1.64825	1.64825
13007_at	cysteine and glycine-rich protein 1	0.00598676	0.743814	-1.34442	0.00103074	1.52523	1.52523	5.54061e-05	2.05055	2.05055
108078_at	oxidized low density lipoprotein (lectin-like) receptor 1	0.383879	0.931047	-1.07406	0.00144875	1.52506	1.52506	0.000637895	1.63801	1.63801
53421_at	Sec61 alpha 1 subunit (S. cerevisiae)	0.227786	0.918896	-1.08826	0.000536322	1.52492	1.52492	0.000197401	1.65951	1.65951
27059_at	SH3 domain protein D19	0.546714	0.975416	-1.0252	3.69038e-05	1.52464	1.52464	2.65277e-05	1.56306	1.56306
625801_at	predicted gene 6625	0.0160237	0.699274	-1.43005	0.00786861	1.52453	1.52453	0.000354724	2.18016	2.18016
11566_at	adenylosuccinate synthetase, non muscle	0.0776963	0.846591	-1.18121	0.00170113	1.52391	1.52391	0.000290132	1.80005	1.80005
56758_at	muscleblind like splicing factor 1	0.0993579	0.89757	-1.11412	0.000275341	1.52225	1.52225	7.65465e-05	1.69597	1.69597
14230_at	FK506 binding protein 10	0.0466941	0.759257	-1.31708	0.00893858	1.52102	1.52102	0.000745458	2.0033	2.0033
214459_at	formin binding protein 1-like	0.00019177	0.787881	-1.26923	7.59871e-06	1.52031	1.52031	5.32781e-07	1.92962	1.92962
11931_at	ATPase, Na+/K+ transporting, beta 1 polypeptide	0.0200914	0.747976	-1.33694	0.00399163	1.51997	1.51997	0.000257741	2.03212	2.03212
16008_at	insulin-like growth factor binding protein 2	0.579238	0.930383	-1.07483	0.0145294	1.51959	1.51959	0.00724905	1.6333	1.6333
11747_at	annexin A5	0.000185485	0.513178	-1.94864	0.00222303	1.51924	1.51924	1.15032e-05	2.96046	2.96046
432572_at	sperm antigen with calponin homology and coiled-coil domains 1	0.0656228	0.824539	-1.2128	0.0027993	1.51864	1.51864	0.000387229	1.8418	1.8418
70788_at	kelch-like 30	0.10909	0.812953	-1.23008	0.0090504	1.51833	1.51833	0.00129204	1.86767	1.86767
73016_at	kringle containing transmembrane protein 2	0.734808	0.969529	-1.03143	0.00305171	1.51754	1.51754	0.00213926	1.56523	1.56523
58998_at	nectin cell adhesion molecule 3	0.662861	1.04937	1.04937	0.00743758	1.51676	1.51676	0.0127742	1.4454	1.4454
67448_at	plexin domain containing 2	2.27327e-05	0.78883	-1.2677	8.35027e-07	1.51676	1.51676	5.71076e-08	1.92279	1.92279
17219_at	minichromosome maintenance complex component 6	0.179345	0.83455	-1.19825	0.0128527	1.51632	1.51632	0.00240831	1.81693	1.81693
17974_at	non-catalytic region of tyrosine kinase adaptor protein 2	0.100051	0.819999	-1.21951	0.00655891	1.51584	1.51584	0.000951897	1.84859	1.84859
11865_at	aryl hydrocarbon receptor nuclear translocator-like	0.419322	0.924119	-1.08211	0.00381501	1.51577	1.51577	0.00160877	1.64023	1.64023
56431_at	destrin	0.0101594	0.746508	-1.33957	0.00191978	1.5151	1.5151	0.000109033	2.02959	2.02959
328329_at	microtubule associated serine/threonine kinase family member 4	0.00294873	0.719	-1.39082	0.00091157	1.51489	1.51489	3.57008e-05	2.10694	2.10694
56177_at	olfactomedin 1	0.0190473	0.889574	-1.12413	2.90105e-05	1.51432	1.51432	6.84788e-06	1.70229	1.70229
18442_at	purinergic receptor P2Y, G-protein coupled 2	0.462847	0.933667	-1.07105	0.00323762	1.51246	1.51246	0.00150069	1.61991	1.61991
216825_at	ubiquitin specific peptidase 22	0.315666	0.943617	-1.05975	0.000237608	1.51048	1.51048	0.000114001	1.60073	1.60073
100124342_at	T cell receptor alpha joining 46	0.431946	1.16103	1.16103	0.0589646	1.51036	1.51036	0.188403	1.30088	1.30088
227737_at	family with sequence similarity 129, member B	0.0477253	0.813428	-1.22937	0.00257434	1.50995	1.50995	0.000305317	1.85627	1.85627
56485_at	solute carrier family 2 (facilitated glucose transporter), member 5	0.261064	1.10293	1.10293	0.00198137	1.50986	1.50986	0.00731076	1.36895	1.36895
620648_at	proteolipid protein 2 pseudogene	0.725511	0.96119	-1.04038	0.00871272	1.50894	1.50894	0.00573202	1.56986	1.56986
59044_at	ring finger protein 130	0.482284	1.05146	1.05146	0.0008633	1.50778	1.50778	0.00169726	1.43399	1.43399
12168_at	bone morphogenetic protein receptor, type II (serine/threonine kinase)	0.907974	1.00707	1.00707	0.000416849	1.50755	1.50755	0.000457879	1.49696	1.49696
78334_at	cyclin-dependent kinase 19	0.0175598	0.802431	-1.24621	0.000928601	1.50658	1.50658	8.80465e-05	1.87751	1.87751
20289_at	scleraxis	0.000251007	0.763285	-1.31013	2.37534e-05	1.50623	1.50623	1.22164e-06	1.97335	1.97335
16419_at	integrin beta 5	0.0300854	0.828364	-1.2072	0.000852101	1.50563	1.50563	0.000107287	1.81759	1.81759
16452_at	Janus kinase 2	0.219219	0.901234	-1.10959	0.00167991	1.5047	1.5047	0.000510744	1.6696	1.6696
104433_at	small nucleolar RNA, H/ACA box 62	0.75472	1.03996	1.03996	0.0143152	1.50455	1.50455	0.0215768	1.44674	1.44674
241576_at	low density lipoprotein receptor class A domain containing 3	0.00177076	0.773977	-1.29203	0.000145868	1.50364	1.50364	8.90757e-06	1.94275	1.94275
77552_at	shisa family member 4	0.690604	0.934552	-1.07003	0.0454664	1.50344	1.50344	0.0261196	1.60872	1.60872
56191_at	trophinin	0.437248	0.94637	-1.05667	0.000843856	1.50339	1.50339	0.00042799	1.58858	1.58858
19360_at	RAD50 double strand break repair protein	0.216978	1.14395	1.14395	0.00580268	1.50334	1.50334	0.0310709	1.31417	1.31417
80287_at	apolipoprotein B mRNA editing enzyme, catalytic polypeptide 3	0.30549	0.888699	-1.12524	0.00829196	1.5029	1.5029	0.00248335	1.69112	1.69112
228140_at	tankyrase 1 binding protein 1	0.16582	0.874837	-1.14307	0.00300486	1.50205	1.50205	0.000699594	1.71695	1.71695
67512_at	1-acylglycerol-3-phosphate O-acyltransferase 2 (lysophosphatidic acid acyltransferase, beta)	0.896183	1.01175	1.01175	0.00318623	1.50197	1.50197	0.00367088	1.48454	1.48454
114664_at	hydroxysteroid (17-beta) dehydrogenase 11	0.802341	1.03842	1.03842	0.0303705	1.5012	1.5012	0.0430278	1.44566	1.44566
78405_at	neurotrophin 5	0.853053	0.97323	-1.02751	0.027552	1.50095	1.50095	0.021462	1.54224	1.54224
71949_at	ceramide synthase 5	0.0522138	1.24215	1.24215	0.00400621	1.50092	1.50092	0.0796346	1.20833	1.20833
72607_at	ubiquitin specific peptidase 13 (isopeptidase T-3)	0.080443	0.870156	-1.14922	0.000860071	1.50091	1.50091	0.000173504	1.72487	1.72487
241296_at	leucine rich repeat containing 8A	0.552905	0.954209	-1.04799	0.00159823	1.50079	1.50079	0.000906614	1.57281	1.57281
215436_at	solute carrier family 35, member E3	0.720912	0.946381	-1.05666	0.0333254	1.49865	1.49865	0.0204873	1.58356	1.58356
50706_at	periostin, osteoblast specific factor	0.371318	0.858266	-1.16514	0.0432073	1.49811	1.49811	0.0125046	1.7455	1.7455
70757_at	3-hydroxyacyl-CoA dehydratase 2	0.27849	0.838518	-1.19258	0.0340719	1.49772	1.49772	0.00776703	1.78615	1.78615
234515_at	inositol polyphosphate-4-phosphatase, type II	0.107523	0.885162	-1.12974	0.00077235	1.4974	1.4974	0.000183626	1.69167	1.69167
17309_at	mannoside acetylglucosaminyltransferase 3	0.635491	0.957497	-1.04439	0.00355505	1.49699	1.49699	0.00214616	1.56344	1.56344
208647_at	cAMP responsive element binding protein 3-like 2	0.298122	1.12446	1.12446	0.00796531	1.49458	1.49458	0.0327233	1.32916	1.32916
26384_at	glucosamine-6-phosphate deaminase 1	0.320864	0.817194	-1.2237	0.0752114	1.49333	1.49333	0.0178913	1.82738	1.82738
100628629_at	microRNA 5121	0.169344	1.37456	1.37456	0.0968995	1.49246	1.49246	0.700198	1.08578	1.08578
67484_at	endonuclease/exonuclease/phosphatase family domain containing 1	0.597277	0.924636	-1.08151	0.0293996	1.49134	1.49134	0.0144612	1.6129	1.6129
20563_at	slit homolog 2 (Drosophila)	0.00077195	0.516369	-1.9366	0.00914206	1.49115	1.49115	5.65393e-05	2.88776	2.88776
18018_at	nuclear factor of activated T cells, cytoplasmic, calcineurin dependent 1	0.522522	1.06252	1.06252	0.00422843	1.491	1.491	0.00904043	1.40327	1.40327
66940_at	shisa family member 5	0.884375	0.983338	-1.01694	0.0113745	1.48972	1.48972	0.00949701	1.51496	1.51496
23871_at	E26 avian leukemia oncogene 1, 5' domain	0.229027	0.891784	-1.12135	0.00352295	1.48773	1.48773	0.000978242	1.66826	1.66826
18828_at	phospholipid scramblase 2	0.990729	1.00087	1.00087	0.00148464	1.48752	1.48752	0.00150146	1.48623	1.48623
76267_at	fatty acid desaturase 1	0.00467037	0.746446	-1.33968	0.00102172	1.48624	1.48624	4.85455e-05	1.99109	1.99109
22337_at	vitamin D (1,25-dihydroxyvitamin D3) receptor	0.559204	1.06468	1.06468	0.00795662	1.48543	1.48543	0.0167212	1.39519	1.39519
13052_at	coxsackie virus and adenovirus receptor	0.741751	0.946742	-1.05625	0.0471261	1.48424	1.48424	0.0297332	1.56773	1.56773
16477_at	jun B proto-oncogene	0.270237	0.894789	-1.11758	0.00502852	1.48395	1.48395	0.0014787	1.65843	1.65843
394434_at	UDP glucuronosyltransferase 1 family, polypeptide A9	0.772239	1.06049	1.06049	0.0884007	1.4831	1.4831	0.134483	1.3985	1.3985
71914_at	anthrax toxin receptor 2	0.0018721	0.739557	-1.35216	0.000464185	1.48224	1.48224	1.88204e-05	2.00422	2.00422
217310_at	HID1 domain containing	0.0903074	1.24865	1.24865	0.0119034	1.4802	1.4802	0.173321	1.18544	1.18544
105246915_at	predicted gene, 42111	0.39207	1.31956	1.31956	0.240294	1.47981	1.47981	0.716256	1.12144	1.12144
13848_at	Eph receptor B6	0.256682	0.868158	-1.15186	0.0132576	1.47953	1.47953	0.00323697	1.70422	1.70422
17886_at	myosin, heavy polypeptide 9, non-muscle	0.000757316	0.681228	-1.46794	0.000680093	1.4795	1.4795	1.46744e-05	2.17181	2.17181
212531_at	SH3 domain binding glutamic acid-rich protein like 2	0.143522	0.905563	-1.10429	0.000564656	1.47899	1.47899	0.000163695	1.63323	1.63323
54396_at	immunity-related GTPase family M member 2	0.668718	0.953111	-1.0492	0.0105438	1.47869	1.47869	0.00626853	1.55144	1.55144
27973_at	vitamin K epoxide reductase complex, subunit 1	0.0150986	0.797485	-1.25394	0.00113797	1.47801	1.47801	9.41326e-05	1.85333	1.85333
620772_at	cofilin 1, non-muscle pseudogene	0.271809	0.847101	-1.1805	0.0295709	1.47621	1.47621	0.00672748	1.74266	1.74266
53625_at	UDP-GlcNAc:betaGal beta-1,3-N-acetylglucosaminyltransferase 2	0.301418	0.88666	-1.12783	0.0105885	1.47605	1.47605	0.00303227	1.66473	1.66473
225845_at	phospholipase A2, group XVI	0.0129068	0.722649	-1.3838	0.00576053	1.47592	1.47592	0.000254446	2.04237	2.04237
50875_at	tropomodulin 3	0.00677737	0.648932	-1.54099	0.0108727	1.47548	1.47548	0.000254942	2.2737	2.2737
244548_at	ELMO/CED-12 domain containing 2	0.377948	1.09192	1.09192	0.00563219	1.47524	1.47524	0.0173193	1.35105	1.35105
12502_at	CD3 antigen, gamma polypeptide	0.356045	1.11279	1.11279	0.010891	1.47502	1.47502	0.0387491	1.32551	1.32551
12505_at	CD44 antigen	0.000289702	0.756628	-1.32165	4.57346e-05	1.47304	1.47304	1.93772e-06	1.94685	1.94685
17390_at	matrix metallopeptidase 2	1.14712e-05	0.555167	-1.80126	0.000126407	1.4729	1.4729	5.83925e-07	2.65307	2.65307
100302499_at	small nucleolar RNA, H/ACA box 3	0.411385	0.923628	-1.08269	0.0051256	1.47183	1.47183	0.00206076	1.59353	1.59353
235505_at	CD109 antigen	0.000814928	0.601412	-1.66275	0.00330575	1.47145	1.47145	3.53434e-05	2.44666	2.44666
74777_at	selenoprotein N	0.00924739	0.685708	-1.45835	0.00837197	1.47082	1.47082	0.000263824	2.14497	2.14497
14942_at	granzyme E	0.0529616	0.658371	-1.5189	0.0683534	1.47051	1.47051	0.0036042	2.23356	2.23356
12156_at	bone morphogenetic protein 2	0.984497	0.99692	-1.00309	0.0445757	1.47041	1.47041	0.0433747	1.47495	1.47495
105246895_at	uncharacterized LOC105246895	0.910308	0.991999	-1.00807	0.00133412	1.47033	1.47033	0.001199	1.48219	1.48219
751529_at	microRNA 692-1	0.18409	0.849795	-1.17675	0.0120389	1.46998	1.46998	0.00232664	1.72981	1.72981
217333_at	tripartite motif-containing 47	0.565039	0.951692	-1.05076	0.00320646	1.4699	1.4699	0.00175435	1.54451	1.54451
268515_at	BAH domain and coiled-coil containing 1	0.656025	1.07647	1.07647	0.0499535	1.4697	1.4697	0.095131	1.36529	1.36529
97884_at	UDP-GalNAc:betaGlcNAc beta 1,3-galactosaminyltransferase, polypeptide 2	0.906912	1.01233	1.01233	0.00863361	1.46955	1.46955	0.00996281	1.45166	1.45166
387176_at	microRNA 181a-2	0.913888	1.01372	1.01372	0.0189761	1.46917	1.46917	0.0219035	1.44929	1.44929
53328_at	progesterone receptor membrane component 1	0.229613	0.911929	-1.09658	0.00141597	1.46845	1.46845	0.00045425	1.61027	1.61027
12332_at	capping protein (actin filament), gelsolin-like	0.0746436	0.846726	-1.18102	0.0025368	1.46741	1.46741	0.000385958	1.73305	1.73305
65960_at	twisted gastrulation BMP signaling modulator 1	0.0428882	0.830401	-1.20424	0.00186217	1.46724	1.46724	0.000227232	1.7669	1.7669
17918_at	myosin VA	0.0126938	0.701849	-1.42481	0.0090907	1.46561	1.46561	0.000337734	2.08821	2.08821
66248_at	asparagine-linked glycosylation 5 (dolichyl-phosphate beta-glucosyltransferase)	0.160075	1.12905	1.12905	0.00234523	1.46523	1.46523	0.0137658	1.29776	1.29776
68427_at	solute carrier family 39 (metal ion transporter), member 13	0.723886	0.961105	-1.04047	0.0119034	1.46459	1.46459	0.00769553	1.52386	1.52386
192897_at	integrin beta 4	0.000325252	0.705697	-1.41704	0.000199964	1.46334	1.46334	4.78921e-06	2.07361	2.07361
51902_at	ring finger protein 24	0.462951	0.947313	-1.05562	0.00149645	1.4633	1.4633	0.00074747	1.54469	1.54469
81910_at	ribosome binding protein 1	0.0831249	0.843599	-1.1854	0.0035143	1.46317	1.46317	0.000526449	1.73444	1.73444
71279_at	solute carrier family 29 (nucleoside transporters), member 3	0.196115	0.907349	-1.10211	0.00128264	1.46199	1.46199	0.000381769	1.61128	1.61128
108829_at	jumonji domain containing 1C	0.976627	1.00188	1.00188	0.000820534	1.46171	1.46171	0.000842267	1.45898	1.45898
73173_at	protocadherin 18	0.603374	0.965191	-1.03606	0.00108276	1.46131	1.46131	0.000676032	1.51401	1.51401
268739_at	Rho guanine nucleotide exchange factor (GEF) 40	0.245779	0.884383	-1.13073	0.00742923	1.46015	1.46015	0.00192197	1.65104	1.65104
20238_at	ataxin 1	0.279179	0.899412	-1.11184	0.00539859	1.46011	1.46011	0.00160782	1.6234	1.6234
108797_at	mex3 RNA binding family member B	0.0201087	0.79366	-1.25999	0.00214275	1.45973	1.45973	0.000168572	1.83924	1.83924
51789_at	tyrosine kinase, non-receptor, 2	0.751469	0.971902	-1.02891	0.00457342	1.45948	1.45948	0.00322261	1.50167	1.50167
102632200_at	predicted gene, 30340	0.657985	1.20592	1.20592	0.383812	1.45913	1.45913	0.652366	1.20997	1.20997
242687_at	WAS protein family, member 2	0.45793	0.926119	-1.07977	0.00799283	1.45839	1.45839	0.00335342	1.57473	1.57473
93759_at	sirtuin 1	0.993656	0.999536	-1.00046	0.000534705	1.45597	1.45597	0.000531163	1.45665	1.45665
93714_at	protocadherin gamma subfamily A, 6	0.344873	1.44814	1.44814	0.338558	1.45581	1.45581	0.988808	1.0053	1.0053
209683_at	tetratricopeptide repeat domain 28	0.526952	0.887956	-1.12618	0.0784951	1.45481	1.45481	0.0316004	1.63838	1.63838
74012_at	RAP2B, member of RAS oncogene family	0.888688	1.01529	1.01529	0.0113798	1.45342	1.45342	0.0135829	1.43154	1.43154
70435_at	inverted formin, FH2 and WH2 domain containing	0.105725	0.85243	-1.17312	0.00430942	1.45312	1.45312	0.000710546	1.70468	1.70468
67971_at	tubulin polymerization-promoting protein family member 3	0.00576108	0.709296	-1.40985	0.00386471	1.4531	1.4531	0.000123772	2.04865	2.04865
28146_at	stress-associated endoplasmic reticulum protein 1	0.764041	1.01812	1.01812	0.000615088	1.45266	1.45266	0.000799578	1.4268	1.4268
14394_at	gamma-aminobutyric acid (GABA) A receptor, subunit alpha 1	0.801217	0.978244	-1.02224	0.0042886	1.45158	1.45158	0.00325141	1.48387	1.48387
227696_at	phytanoyl-CoA dioxygenase domain containing 1	0.0739323	0.833118	-1.20031	0.00451216	1.45157	1.45157	0.000594657	1.74234	1.74234
98910_at	USP6 N-terminal like	0.927657	0.992875	-1.00718	0.00262604	1.45135	1.45135	0.00238918	1.46177	1.46177
98366_at	small ArfGAP 1	0.0113833	1.09233	1.09233	5.20869e-06	1.45043	1.45043	2.52637e-05	1.32784	1.32784
64082_at	popeye domain containing 2	0.61605	0.957544	-1.04434	0.00398733	1.44998	1.44998	0.00232046	1.51427	1.51427
14419_at	galanin	0.112663	0.774505	-1.29115	0.035789	1.44901	1.44901	0.00388076	1.87088	1.87088
668497_at	immunoglobulin heavy variable V1-20	0.846422	1.05322	1.05322	0.1983	1.44884	1.44884	0.259952	1.37563	1.37563
241694_at	Ral GTPase activating protein, alpha subunit 2 (catalytic)	0.540441	1.04697	1.04697	0.00194019	1.4486	1.4486	0.00373044	1.38361	1.38361
234582_at	coiled-coil domain containing 102A	0.614633	1.06351	1.06351	0.018803	1.44806	1.44806	0.0374929	1.36159	1.36159
14660_at	glutaminase	0.53455	0.961452	-1.04009	0.000817395	1.44704	1.44704	0.000476097	1.50506	1.50506
11838_at	activity regulated cytoskeletal-associated protein	0.156262	0.881627	-1.13427	0.00315667	1.44679	1.44679	0.0007024	1.64105	1.64105
57441_at	geminin	0.127847	1.18817	1.18817	0.00917128	1.44651	1.44651	0.0905326	1.21742	1.21742
18080_at	ninein	0.0848788	0.797813	-1.25343	0.0150654	1.44646	1.44646	0.00161707	1.81303	1.81303
83925_at	transcriptional repressor GATA binding 1	0.438947	1.05474	1.05474	0.00121569	1.44643	1.44643	0.0026812	1.37136	1.37136
100039864_at	small nucleolar RNA host gene 12	0.0175705	0.762952	-1.3107	0.00447094	1.44556	1.44556	0.000257727	1.8947	1.8947
22350_at	ezrin	0.164902	0.914569	-1.09341	0.000619938	1.44532	1.44532	0.000189478	1.58033	1.58033
104370_at	small nucleolar RNA, H/ACA box 68	0.78302	0.950986	-1.05154	0.0793175	1.4452	1.4452	0.053402	1.51969	1.51969
29809_at	RAB GTPase activating protein 1-like	0.481499	0.966175	-1.03501	0.000201365	1.4443	1.4443	0.000122161	1.49486	1.49486
68813_at	dedicator of cytokinesis 5	0.495082	0.93751	-1.06665	0.00610913	1.4441	1.4441	0.00281804	1.54036	1.54036
71973_at	RNA binding protein with multiple splicing 2	0.0346987	0.78403	-1.27546	0.00636942	1.44306	1.44306	0.000488724	1.84057	1.84057
18438_at	purinergic receptor P2X, ligand-gated ion channel 4	0.00321306	0.799382	-1.25097	0.00024433	1.44215	1.44215	1.62281e-05	1.80408	1.80408
108116_at	solute carrier organic anion transporter family, member 3a1	0.491952	0.931876	-1.0731	0.00902735	1.44181	1.44181	0.00399204	1.54721	1.54721
16526_at	potassium channel, subfamily K, member 2	0.320843	0.892192	-1.12083	0.0133081	1.44172	1.44172	0.00388503	1.61593	1.61593
66680_at	oxidative stress responsive serine rich 1	0.664914	0.902726	-1.10776	0.155339	1.44081	1.44081	0.0827293	1.59606	1.59606
94280_at	sideroflexin 3	0.00652049	0.768827	-1.30068	0.00132392	1.43909	1.43909	6.7951e-05	1.8718	1.8718
214968_at	sema domain, transmembrane domain (TM), and cytoplasmic domain, (semaphorin) 6D	0.10694	0.891068	-1.12225	0.000984941	1.43873	1.43873	0.000222666	1.61462	1.61462
18799_at	phospholipase C, delta 1	0.485912	0.892454	-1.12051	0.055333	1.43854	1.43854	0.0207209	1.6119	1.6119
70683_at	UTP20 small subunit processome component	0.0257561	0.835536	-1.19684	0.000998553	1.43846	1.43846	0.000111674	1.72161	1.72161
100526475_at	microRNA 3076	0.673304	0.863204	-1.15847	0.316163	1.43777	1.43777	0.175355	1.66562	1.66562
26362_at	AXL receptor tyrosine kinase	6.56825e-05	0.689347	-1.45065	7.58171e-05	1.43725	1.43725	1.245e-06	2.08495	2.08495
77041_at	arylsulfatase K	0.822587	1.03617	1.03617	0.0542965	1.43616	1.43616	0.0748888	1.38603	1.38603
213484_at	nudix (nucleoside diphosphate linked moiety X)-type motif 18	0.524351	1.08144	1.08144	0.0205121	1.43589	1.43589	0.0499945	1.32776	1.32776
109168_at	atlastin GTPase 3	0.00673812	0.801188	-1.24815	0.000578877	1.43575	1.43575	4.03068e-05	1.79203	1.79203
100504173_at	predicted gene 15466	0.0196859	0.677762	-1.47544	0.0262508	1.43524	1.43524	0.00089486	2.11762	2.11762
67226_at	transmembrane protein 19	0.635901	1.03705	1.03705	0.00257781	1.43518	1.43518	0.00432178	1.3839	1.3839
235493_at	family with sequence similarity 214, member A	0.373823	0.954295	-1.04789	0.00030853	1.43515	1.43515	0.00015723	1.50389	1.50389
13448_at	docking protein 1	0.517218	0.924044	-1.0822	0.0201948	1.43336	1.43336	0.00873083	1.55118	1.55118
22390_at	WEE 1 homolog 1 (S. pombe)	0.0626613	0.851694	-1.17413	0.00218869	1.43317	1.43317	0.000313533	1.68273	1.68273
12778_at	atypical chemokine receptor 3	0.026943	0.756646	-1.32162	0.00948021	1.43258	1.43258	0.000552449	1.89333	1.89333
58194_at	SH3-domain kinase binding protein 1	0.005165	0.829065	-1.20618	0.000175512	1.43222	1.43222	1.60079e-05	1.72751	1.72751
12826_at	collagen, type IV, alpha 1	0.00320976	0.673041	-1.48579	0.00514257	1.43171	1.43171	0.000103601	2.12723	2.12723
20681_at	SRY (sex determining region Y)-box 8	0.501515	1.0863	1.0863	0.0212516	1.43099	1.43099	0.054762	1.31731	1.31731
217463_at	sorting nexin 13	0.569564	1.03953	1.03953	0.00143416	1.43096	1.43096	0.00255857	1.37655	1.37655
14388_at	growth factor receptor bound protein 2-associated protein 1	0.162402	1.18814	1.18814	0.016273	1.43041	1.43041	0.137316	1.20391	1.20391
18792_at	plasminogen activator, urokinase	0.000989446	0.610497	-1.63801	0.00492674	1.43032	1.43032	4.88896e-05	2.34287	2.34287
72477_at	transmembrane protein 87B	0.537194	0.957092	-1.04483	0.00176282	1.43029	1.43029	0.00097016	1.49441	1.49441
70025_at	acyl-CoA thioesterase 7	0.00564197	0.800027	-1.24996	0.000516946	1.43016	1.43016	3.43816e-05	1.78764	1.78764
21819_at	thyroglobulin	0.380452	0.93048	-1.07471	0.00333212	1.43001	1.43001	0.00132533	1.53685	1.53685
15975_at	interferon (alpha and beta) receptor 1	0.410371	0.929717	-1.0756	0.00490841	1.42902	1.42902	0.00197911	1.53705	1.53705
18951_at	septin 5	0.0342881	0.794923	-1.25798	0.00543107	1.42885	1.42885	0.000433732	1.79747	1.79747
140559_at	immunoglobulin superfamily, member 8	0.855835	0.973548	-1.02717	0.0451161	1.42849	1.42849	0.0349918	1.4673	1.4673
54004_at	diaphanous related formin 2	0.932617	1.0075	1.0075	0.00563587	1.42822	1.42822	0.00621765	1.41759	1.41759
66259_at	calcium/calmodulin-dependent protein kinase II inhibitor 1	0.955828	0.993556	-1.00649	0.0190493	1.42782	1.42782	0.0177126	1.43708	1.43708
100302529_at	small nucleolar RNA, C/D box 72	0.926977	1.0226	1.0226	0.179238	1.42697	1.42697	0.204097	1.39543	1.39543
100217420_at	small nucleolar RNA, H/ACA box 81	0.836021	1.02455	1.02455	0.0193917	1.42666	1.42666	0.0255845	1.39247	1.39247
243197_at	major facilitator superfamily domain containing 7A	0.63917	1.038	1.038	0.00331847	1.42666	1.42666	0.00563133	1.37443	1.37443
243771_at	poly (ADP-ribose) polymerase family, member 12	0.518243	0.89744	-1.11428	0.0651971	1.42656	1.42656	0.0259859	1.58959	1.58959
26373_at	chloride channel, voltage-sensitive 7	0.0799181	1.23936	1.23936	0.0131931	1.42538	1.42538	0.219208	1.1501	1.1501
71592_at	pogo transposable element with KRAB domain	0.411211	1.07604	1.07604	0.00531614	1.42424	1.42424	0.014897	1.32359	1.32359
66647_at	NSE3 homolog, SMC5-SMC6 complex component	0.953255	1.00586	1.00586	0.010186	1.42373	1.42373	0.0109551	1.41543	1.41543
26377_at	dual adaptor for phosphotyrosine and 3-phosphoinositides 1	0.0376613	0.814246	-1.22813	0.00381835	1.4237	1.4237	0.000356425	1.74849	1.74849
26558_at	homer scaffolding protein 3	0.0713467	0.902182	-1.10842	0.000290211	1.42341	1.42341	6.93381e-05	1.57774	1.57774
74155_at	ERBB receptor feedback inhibitor 1	0.000372185	0.679107	-1.47252	0.00061187	1.42326	1.42326	9.37456e-06	2.09579	2.09579
20544_at	solute carrier family 9 (sodium/hydrogen exchanger), member 1	0.448586	1.06431	1.06431	0.00376336	1.42236	1.42236	0.00927475	1.33642	1.33642
67712_at	solute carrier family 25, member 37	0.0552614	0.850068	-1.17638	0.00212783	1.42199	1.42199	0.000286898	1.67279	1.67279
210106_at	PAP associated domain containing 7	0.30526	0.948781	-1.05398	0.000290121	1.42185	1.42185	0.000133924	1.49861	1.49861
66209_at	INTS3 and NABP interacting protein	0.996969	0.999529	-1.00047	0.0254522	1.42158	1.42158	0.0253219	1.42225	1.42225
18712_at	proviral integration site 1	0.467132	0.942314	-1.06122	0.00371184	1.42155	1.42155	0.00171005	1.50857	1.50857
16190_at	interleukin 4 receptor, alpha	0.00393359	0.7856	-1.27291	0.000577445	1.42089	1.42089	3.1055e-05	1.80867	1.80867
320865_at	cadherin 18	0.000172037	0.526322	-1.89998	0.00406686	1.42045	1.42045	1.42626e-05	2.69882	2.69882
83429_at	cystinosis, nephropathic	0.887035	0.988361	-1.01178	0.00440556	1.41939	1.41939	0.00376297	1.43611	1.43611
226861_at	hedgehog acyltransferase	0.464744	0.936549	-1.06775	0.00589158	1.41914	1.41914	0.0025817	1.51528	1.51528
320587_at	transmembrane protein 88B	0.169824	1.09224	1.09224	0.000822227	1.41885	1.41885	0.00359705	1.29902	1.29902
100302600_at	small nucleolar RNA, C/D box 43	0.220413	0.923897	-1.08237	0.000928082	1.41878	1.41878	0.00031003	1.53565	1.53565
98711_at	retinol dehydrogenase 10 (all-trans)	0.999745	0.999961	-1.00004	0.0252462	1.41848	1.41848	0.0252353	1.41854	1.41854
223770_at	bromodomain containing 1	0.329319	1.0872	1.0872	0.00439238	1.41829	1.41829	0.0149496	1.30453	1.30453
239027_at	Rho GTPase activating protein 22	0.0444726	0.781613	-1.27941	0.011482	1.41808	1.41808	0.000865373	1.8143	1.8143
67963_at	Niemann-Pick type C2	0.0146322	0.818227	-1.22215	0.00104728	1.41805	1.41805	8.75357e-05	1.73308	1.73308
22022_at	protein-tyrosine sulfotransferase 2	0.541629	0.953268	-1.04902	0.00328505	1.41708	1.41708	0.00172988	1.48655	1.48655
100217461_at	small nucleolar RNA, C/D box 89	0.603147	0.947672	-1.05522	0.0120895	1.41587	1.41587	0.00637668	1.49405	1.49405
238330_at	interferon regulatory factor 2 binding protein-like	0.494236	0.906524	-1.10312	0.0424021	1.41405	1.41405	0.0164803	1.55986	1.55986
80286_at	tumor suppressor candidate 3	0.819345	0.981026	-1.01934	0.00501065	1.41397	1.41397	0.00387749	1.44132	1.44132
56198_at	hairy/enhancer-of-split related with YRPW motif-like	0.118421	0.674727	-1.48208	0.160212	1.41362	1.41362	0.0140831	2.09509	2.09509
382207_at	jade family PHD finger 3	0.275393	0.891661	-1.1215	0.0110934	1.41336	1.41336	0.00293944	1.58508	1.58508
75747_at	sestrin 3	0.146549	0.900441	-1.11057	0.00152334	1.41286	1.41286	0.000374209	1.56907	1.56907
84004_at	melanoma cell adhesion molecule	0.0196486	0.801988	-1.2469	0.0025963	1.41274	1.41274	0.000189956	1.76154	1.76154
225341_at	LIM and senescent cell antigen like domains 2	0.0783094	1.20251	1.20251	0.00741498	1.41182	1.41182	0.114651	1.17406	1.17406
100217449_at	small nucleolar RNA, H/ACA box 36B	0.644531	0.884367	-1.13075	0.222168	1.41153	1.41153	0.114212	1.59609	1.59609
329877_at	DENN/MADD domain containing 4C	0.605314	1.01765	1.01765	3.85774e-05	1.41142	1.41142	5.19916e-05	1.38694	1.38694
216197_at	cytoskeleton-associated protein 4	0.0117319	0.760221	-1.31541	0.00417318	1.41058	1.41058	0.000195467	1.85549	1.85549
70966_at	RIKEN cDNA 4931415C17 gene	0.805871	1.05687	1.05687	0.161456	1.41035	1.41035	0.228821	1.33445	1.33445
12193_at	zinc finger protein 36, C3H type-like 2	0.0211631	0.644358	-1.55193	0.0517336	1.40994	1.40994	0.00148677	2.18813	2.18813
13476_at	receptor accessory protein 5	0.29232	0.890703	-1.12271	0.0140664	1.40975	1.40975	0.00377594	1.58274	1.58274
226089_at	RAB6A GEF complex partner 1	0.888688	1.013	1.013	0.0082001	1.40922	1.40922	0.00972659	1.39113	1.39113
110058_at	synaptotagmin XVII	0.0278402	0.808227	-1.23728	0.00351193	1.40901	1.40901	0.000283494	1.74334	1.74334
67731_at	F-box protein 32	0.0706275	0.900418	-1.1106	0.000371108	1.4089	1.4089	8.40103e-05	1.56472	1.56472
101476_at	pleckstrin homology domain containing, family A (phosphoinositide binding specific) member 1	0.871496	0.985413	-1.0148	0.00764581	1.40885	1.40885	0.00631189	1.4297	1.4297
24064_at	sprouty homolog 2 (Drosophila)	0.00337282	0.820154	-1.21928	0.000191509	1.40797	1.40797	1.41287e-05	1.71671	1.71671
625054_at	eukaryotic translation elongation factor 1 alpha 1 pseudogene	0.899151	1.01744	1.01744	0.0399052	1.40759	1.40759	0.0476879	1.38346	1.38346
14057_at	sideroflexin 1	0.0164525	0.669527	-1.49359	0.0308605	1.4071	1.4071	0.000880252	2.10163	2.10163
18704_at	phosphatidylinositol-4-phosphate 3-kinase catalytic subunit type 2 alpha	0.978881	0.998123	-1.00188	0.00242786	1.40644	1.40644	0.00236227	1.40908	1.40908
56195_at	polypyrimidine tract binding protein 2	0.534877	0.964935	-1.03634	0.000755839	1.40609	1.40609	0.00044306	1.45718	1.45718
68151_at	wntless homolog (Drosophila)	0.0139471	0.906061	-1.10368	2.19785e-05	1.40537	1.40537	4.98356e-06	1.55108	1.55108
70693_at	adhesion G protein-coupled receptor A3	0.225648	0.905737	-1.10407	0.00357821	1.40423	1.40423	0.000981497	1.55037	1.55037
330222_at	sidekick cell adhesion molecule 1	0.639256	0.977309	-1.02322	0.000338152	1.40404	1.40404	0.000235977	1.43664	1.43664
69068_at	RIKEN cDNA 1810011O10 gene	0.933476	0.987154	-1.01301	0.062907	1.40287	1.40287	0.0558406	1.42113	1.42113
102641247_at	predicted gene 12339	0.758171	1.08228	1.08228	0.217024	1.4027	1.4027	0.331215	1.29605	1.29605
319710_at	FERM domain containing 6	0.292125	0.906763	-1.10282	0.00723725	1.4019	1.4019	0.00213552	1.54605	1.54605
100217448_at	small Cajal body-specific RNA 8	0.386176	0.901357	-1.10944	0.0228313	1.40184	1.40184	0.00733843	1.55526	1.55526
52357_at	WW, C2 and coiled-coil domain containing 2	0.229591	0.956807	-1.04514	5.10213e-05	1.40156	1.40156	2.51791e-05	1.46483	1.46483
94093_at	tripartite motif-containing 33	0.251989	1.11737	1.11737	0.00844372	1.40114	1.40114	0.0415295	1.25396	1.25396
117198_at	influenza virus NS1A binding protein	0.468976	1.02732	1.02732	7.03451e-05	1.40076	1.40076	0.000112712	1.36352	1.36352
111173_at	ELKS/RAB6-interacting/CAST family member 1	0.356928	0.911369	-1.09725	0.0110704	1.40062	1.40062	0.00361627	1.53683	1.53683
235406_at	sorting nexin 33	0.889968	0.985349	-1.01487	0.0166646	1.39961	1.39961	0.013939	1.42043	1.42043
212555_at	PQ loop repeat containing 2	0.136146	1.32024	1.32024	0.0825353	1.39956	1.39956	0.730237	1.06008	1.06008
102644_at	out at first homolog	0.287822	0.858784	-1.16444	0.0420647	1.39954	1.39954	0.00961261	1.62967	1.62967
23962_at	2'-5' oligoadenylate synthetase-like 2	0.194525	1.12936	1.12936	0.00684644	1.39947	1.39947	0.0421008	1.23917	1.23917
100503659_at	calcium channel, voltage-dependent, beta subunit associated regulatory protein	0.675757	0.937662	-1.06648	0.0616051	1.3994	1.3994	0.0340323	1.49243	1.49243
18024_at	nuclear factor, erythroid derived 2, like 2	0.000285398	0.746648	-1.33932	0.000131266	1.39934	1.39934	3.54712e-06	1.87417	1.87417
16796_at	LIM and SH3 protein 1	0.166253	0.787568	-1.26973	0.0687024	1.39895	1.39895	0.00907382	1.77629	1.77629
23959_at	5' nucleotidase, ecto	0.737187	1.02263	1.02263	0.00189036	1.39831	1.39831	0.00267154	1.36736	1.36736
16438_at	inositol 1,4,5-trisphosphate receptor 1	0.0051235	1.1293	1.1293	2.24618e-05	1.39642	1.39642	0.000290951	1.23653	1.23653
72144_at	solute carrier family 37 (glycerol-3-phosphate transporter), member 3	0.520112	0.903732	-1.10652	0.0652809	1.39618	1.39618	0.0261252	1.5449	1.5449
223697_at	Sad1 and UNC84 domain containing 2	0.565836	0.944047	-1.05927	0.0125168	1.3961	1.3961	0.00616397	1.47885	1.47885
66835_at	small nucleolar RNA, C/D box 123	0.319982	0.843299	-1.18582	0.0781152	1.39593	1.39593	0.0184697	1.65532	1.65532
21356_at	TAP binding protein	0.534448	0.953109	-1.0492	0.00380095	1.39557	1.39557	0.00195489	1.46422	1.46422
56496_at	tetraspanin 6	0.099929	1.12742	1.12742	0.00167012	1.39509	1.39509	0.0135939	1.23741	1.23741
73600_at	RIKEN cDNA 1700120C14 gene	0.212399	0.80856	-1.23677	0.0714936	1.395	1.395	0.0116294	1.72529	1.72529
94180_at	acyl-CoA synthetase bubblegum family member 1	0.756519	0.978405	-1.02207	0.00258166	1.39494	1.39494	0.00187754	1.42573	1.42573
408068_at	zinc finger protein 738	0.105807	1.27523	1.27523	0.0404396	1.39485	1.39485	0.509199	1.09381	1.09381
109624_at	caldesmon 1	0.00337263	0.846389	-1.18149	8.51959e-05	1.39444	1.39444	8.17898e-06	1.64751	1.64751
269959_at	ADAMTS-like 3	0.0162705	0.862967	-1.15879	0.000300253	1.39414	1.39414	3.80463e-05	1.61552	1.61552
57784_at	bridging integrator 3	0.00678434	0.782741	-1.27756	0.00153856	1.39413	1.39413	7.63579e-05	1.78109	1.78109
12724_at	chloride channel, voltage-sensitive 2	0.585408	0.941816	-1.06178	0.0187568	1.39404	1.39404	0.00929328	1.48016	1.48016
217664_at	mannoside acetylglucosaminyltransferase 2	0.342106	1.09003	1.09003	0.00734751	1.39375	1.39375	0.0259183	1.27864	1.27864
19775_at	xenotropic and polytropic retrovirus receptor 1	0.8771	0.993969	-1.00607	0.00011546	1.39358	1.39358	0.000104292	1.40203	1.40203
218215_at	ring finger protein 144B	0.0912843	0.849561	-1.17708	0.00643562	1.39354	1.39354	0.000885706	1.6403	1.6403
20540_at	solute carrier family 7 (cationic amino acid transporter, y+ system), member 7	0.593095	0.928281	-1.07726	0.0456786	1.39318	1.39318	0.0217245	1.50082	1.50082
19899_at	ribosomal protein L18	0.355943	1.29162	1.29162	0.24278	1.39307	1.39307	0.777587	1.07855	1.07855
434174_at	high-mobility group high mobility group box 1, pseudogene 7	0.0426393	1.28521	1.28521	0.0147248	1.39292	1.39292	0.442188	1.08381	1.08381
67064_at	charged multivesicular body protein 1B	0.955521	0.99576	-1.00426	0.00395819	1.39282	1.39282	0.00372249	1.39875	1.39875
56726_at	SH3-binding domain glutamic acid-rich protein like	7.53103e-06	0.603047	-1.65824	8.71887e-05	1.392	1.392	3.86139e-07	2.30827	2.30827
74102_at	solute carrier family 35, member A5	0.626232	1.04939	1.04939	0.0125596	1.39164	1.39164	0.0238779	1.32614	1.32614
19850_at	U3A small nuclear RNA	0.176068	0.717135	-1.39444	0.178515	1.39139	1.39139	0.0223189	1.9402	1.9402
12389_at	caveolin 1, caveolae protein	0.000649306	0.662842	-1.50866	0.00203546	1.39104	1.39104	2.4037e-05	2.0986	2.0986
15040_at	histocompatibility 2, T region locus 23	0.581571	1.1594	1.1594	0.241921	1.39057	1.39057	0.501017	1.19939	1.19939
114584_at	chloride intracellular channel 1	0.168901	0.869228	-1.15045	0.010396	1.39004	1.39004	0.00194124	1.59917	1.59917
218397_at	RAS p21 protein activator 1	0.00334651	0.772088	-1.29519	0.000984565	1.39002	1.39002	3.99555e-05	1.80034	1.80034
232086_at	transmembrane protein 150A	0.0118283	0.822382	-1.21598	0.000964183	1.38953	1.38953	7.44945e-05	1.68964	1.68964
58244_at	syntaxin 6	0.886291	1.01729	1.01729	0.0288035	1.38896	1.38896	0.0350706	1.36536	1.36536
107035_at	F-box protein 38	0.123477	0.942073	-1.06149	6.32534e-05	1.38828	1.38828	2.42478e-05	1.47365	1.47365
223752_at	GRAM domain containing 4	0.629623	0.935792	-1.06861	0.0458719	1.38818	1.38818	0.023444	1.48343	1.48343
209760_at	transmembrane channel-like gene family 7	0.724454	1.0241	1.0241	0.00224471	1.38813	1.38813	0.00325836	1.35547	1.35547
14964_at	histocompatibility 2, D region locus 1	0.905226	0.965836	-1.03537	0.286641	1.38722	1.38722	0.243417	1.43629	1.43629
71970_at	zinc finger, BED type containing 5	0.551165	1.09547	1.09547	0.0640776	1.38712	1.38712	0.153356	1.26623	1.26623
194655_at	Kruppel-like factor 11	0.498184	0.947576	-1.05532	0.00467887	1.38693	1.38693	0.00222442	1.46366	1.46366
622139_at	chloride channel accessory 4C, pseudogene	0.328974	1.5038	1.5038	0.427322	1.38668	1.38668	0.83979	0.92212	-1.08446
70747_at	tetraspanin 2	0.315664	0.895435	-1.11678	0.0179002	1.38534	1.38534	0.00495515	1.54712	1.54712
102595_at	pleckstrin homology domain containing, family O member 2	0.0243176	0.855133	-1.16941	0.000794578	1.38514	1.38514	9.21446e-05	1.61979	1.61979
20498_at	solute carrier family 12, member 4	0.0655421	0.776352	-1.28808	0.0276241	1.38477	1.38477	0.00213434	1.78369	1.78369
76000_at	RIKEN cDNA 5033430I15 gene	0.322869	0.930248	-1.07498	0.00287343	1.38418	1.38418	0.00103525	1.48796	1.48796
68119_at	CKLF-like MARVEL transmembrane domain containing 3	0.000215131	0.638095	-1.56716	0.00123558	1.38344	1.38344	9.63603e-06	2.16808	2.16808
66270_at	family with sequence similarity 134, member B	0.961847	1.00361	1.00361	0.00422767	1.38189	1.38189	0.00445993	1.37692	1.37692
238690_at	zinc finger protein 458	0.926815	0.972131	-1.02867	0.315289	1.38168	1.38168	0.278507	1.42129	1.42129
102657_at	CD276 antigen	0.606004	0.951068	-1.05145	0.0127452	1.38157	1.38157	0.00673152	1.45266	1.45266
100862203_at	predicted gene 6712	0.183176	1.57677	1.57677	0.32682	1.38142	1.38142	0.677432	0.87611	-1.14141
18186_at	neuropilin 1	0.0421473	0.739706	-1.35189	0.0329617	1.38139	1.38139	0.00177674	1.86748	1.86748
20304_at	chemokine (C-C motif) ligand 5	0.0656304	1.14622	1.14622	0.00179397	1.38129	1.38129	0.0218633	1.20508	1.20508
12531_at	cell division cycle 25B	0.893602	0.98278	-1.01752	0.0410963	1.38086	1.38086	0.0341128	1.40506	1.40506
20970_at	syndecan 3	0.000104138	0.51987	-1.92356	0.00437631	1.38002	1.38002	1.04329e-05	2.65455	2.65455
212276_at	zinc finger protein 748	0.210652	1.17914	1.17914	0.0337772	1.38	1.38	0.229464	1.17034	1.17034
83946_at	pleckstrin homology domain interacting protein	0.285138	0.9249	-1.0812	0.00290163	1.37929	1.37929	0.000959304	1.49129	1.49129
66912_at	basic leucine zipper and W2 domains 2	0.00569207	0.818736	-1.2214	0.00051647	1.37903	1.37903	3.4505e-05	1.68434	1.68434
12894_at	carnitine palmitoyltransferase 1a, liver	0.000369397	0.807128	-1.23896	3.83047e-05	1.37834	1.37834	1.93684e-06	1.70771	1.70771
329002_at	zinc finger protein 236	0.0296982	1.18202	1.18202	0.00160375	1.37803	1.37803	0.0405286	1.16582	1.16582
102634841_at	predicted gene, 38469	0.0522066	1.37931	1.37931	0.0527496	1.37791	1.37791	0.994182	0.998989	-1.00101
77579_at	myosin, heavy polypeptide 10, non-muscle	0.0190774	0.772247	-1.29492	0.00760016	1.37775	1.37775	0.000385311	1.78408	1.78408
100124297_at	T cell receptor alpha joining 55	0.315653	1.21337	1.21337	0.119745	1.37761	1.37761	0.499441	1.13536	1.13536
100217454_at	small nucleolar RNA, C/D box 37	0.356889	0.869069	-1.15066	0.0631804	1.37718	1.37718	0.0169615	1.58466	1.58466
18453_at	prolyl 4-hydroxylase, beta polypeptide	0.0007364	0.799354	-1.25101	0.000104576	1.37652	1.37652	4.87628e-06	1.72205	1.72205
52639_at	WD repeat domain, phosphoinositide interacting 1	0.0206388	0.84189	-1.1878	0.00116464	1.37637	1.37637	0.000111739	1.63486	1.63486
76889_at	coenzyme Q8B	0.950037	1.00659	1.00659	0.0192269	1.37624	1.37624	0.0208903	1.36723	1.36723
22038_at	phospholipid scramblase 1	0.795846	1.02022	1.02022	0.00503459	1.37586	1.37586	0.00680255	1.34859	1.34859
22156_at	tuftelin 1	0.371729	1.1253	1.1253	0.0402053	1.37581	1.37581	0.151438	1.22261	1.22261
381126_at	GRB2 associated regulator of MAPK1 subtype 1	0.681069	1.05385	1.05385	0.0393007	1.37575	1.37575	0.070709	1.30545	1.30545
12740_at	claudin 4	0.616674	0.940383	-1.0634	0.0339638	1.3752	1.3752	0.0171933	1.46239	1.46239
13636_at	ephrin A1	0.34269	0.908763	-1.1004	0.0139768	1.37511	1.37511	0.00428411	1.51317	1.51317
12585_at	cerebellar degeneration-related 2	0.000549023	0.711272	-1.40593	0.000789298	1.37478	1.37478	1.33222e-05	1.93284	1.93284
244418_at	PEAK1 related kinase activating pseudokinase 1	0.598603	1.07459	1.07459	0.0494278	1.37428	1.37428	0.106194	1.27889	1.27889
66500_at	solute carrier family 30 (zinc transporter), member 7	0.686061	0.966358	-1.03481	0.00760871	1.37414	1.37414	0.00473834	1.42198	1.42198
19766_at	receptor (TNFRSF)-interacting serine-threonine kinase 1	0.661381	0.96624	-1.03494	0.00532535	1.3739	1.3739	0.00325872	1.42191	1.42191
71602_at	myosin IE	0.13771	0.85897	-1.16418	0.0116857	1.37382	1.37382	0.001849	1.59938	1.59938
230157_at	transmembrane protein with EGF-like and two follistatin-like domains 1	0.0253634	0.804353	-1.24324	0.00502057	1.37369	1.37369	0.000344465	1.70782	1.70782
271127_at	a disintegrin-like and metallopeptidase (reprolysin type) with thrombospondin type 1 motif, 16	0.49792	1.08789	1.08789	0.0347525	1.37358	1.37358	0.0928845	1.26262	1.26262
209086_at	sterile alpha motif domain containing 9-like	0.893055	1.01088	1.01088	0.00626777	1.3735	1.3735	0.00734682	1.35871	1.35871
69994_at	regulatory solute carrier protein, family 1, member 1	0.469317	1.14016	1.14016	0.111141	1.3732	1.3732	0.315592	1.20439	1.20439
80876_at	interferon induced transmembrane protein 2	0.942729	1.0153	1.0153	0.168738	1.37317	1.37317	0.186913	1.35248	1.35248
12552_at	cadherin 11	0.000375103	0.734856	-1.36081	0.000323047	1.37249	1.37249	6.70628e-06	1.8677	1.8677
67554_at	solute carrier family 25, member 30	0.17687	0.855382	-1.16907	0.0211672	1.37203	1.37203	0.00358442	1.604	1.604
13196_at	ArfGAP with SH3 domain, ankyrin repeat and PH domain1	0.0165086	0.822767	-1.21541	0.00176243	1.37178	1.37178	0.000132917	1.66727	1.66727
20430_at	cytoplasmic FMR1 interacting protein 1	1.33013e-05	0.731674	-1.36673	1.24689e-05	1.37151	1.37151	2.15501e-07	1.87448	1.87448
209773_at	DENN/MADD domain containing 2A	0.862808	0.985502	-1.01471	0.00797607	1.37145	1.37145	0.00649317	1.39163	1.39163
65107_at	low-density lipoprotein receptor-related protein 10	0.923233	1.01093	1.01093	0.0265978	1.37145	1.37145	0.0303349	1.35663	1.35663
13617_at	endothelin receptor type A	0.0603707	0.829061	-1.20618	0.00809107	1.37125	1.37125	0.000813439	1.65399	1.65399
16478_at	jun D proto-oncogene	0.919866	0.98957	-1.01054	0.0196455	1.37094	1.37094	0.0172127	1.38539	1.38539
72056_at	RIKEN cDNA 1810055G02 gene	0.620156	0.968683	-1.03233	0.00206507	1.37055	1.37055	0.00126368	1.41486	1.41486
12334_at	calpain 2	0.00144586	0.861709	-1.16048	2.30012e-05	1.37018	1.37018	2.3944e-06	1.59008	1.59008
22612_at	YES proto-oncogene 1, Src family tyrosine kinase	0.426633	0.91976	-1.08724	0.0184296	1.3698	1.3698	0.00665175	1.48931	1.48931
73822_at	major facilitator superfamily domain containing 12	0.942014	1.0069	1.0069	0.0133075	1.36942	1.36942	0.0146046	1.36004	1.36004
14936_at	glycogen synthase 1, muscle	0.22027	0.898093	-1.11347	0.00711424	1.36926	1.36926	0.00171376	1.52463	1.52463
67846_at	transmembrane protein 39a	0.683389	1.02619	1.02619	0.0020055	1.3692	1.3692	0.00307384	1.33425	1.33425
381835_at	SH3 domain binding kinase family, member 3	0.678029	0.954495	-1.04767	0.0259164	1.369	1.369	0.0149127	1.43427	1.43427
69538_at	anthrax toxin receptor 1	0.878615	1.02077	1.02077	0.0508558	1.36898	1.36898	0.0632267	1.34112	1.34112
102639700_at	zinc finger protein 120-like	0.247409	1.21971	1.21971	0.0893177	1.3687	1.3687	0.485269	1.12216	1.12216
100604_at	leucine rich repeat containing 8 family, member C	0.480839	0.94877	-1.054	0.00418337	1.36847	1.36847	0.00195075	1.44236	1.44236
70355_at	G protein-coupled receptor, family C, group 5, member C	0.186072	0.910834	-1.09789	0.0024194	1.36841	1.36841	0.000627864	1.50237	1.50237
223753_at	ceramide kinase	0.00818263	0.753519	-1.32711	0.00511558	1.36812	1.36812	0.000180451	1.81564	1.81564
77446_at	heart development protein with EGF-like domains 1	0.0237385	0.834914	-1.19773	0.001979	1.36744	1.36744	0.000174115	1.63782	1.63782
210998_at	family with sequence similarity 91, member A1	0.0285879	0.858153	-1.16529	0.00110028	1.3666	1.3666	0.00012604	1.59249	1.59249
13078_at	cytochrome P450, family 1, subfamily b, polypeptide 1	0.526584	0.910314	-1.09852	0.0671808	1.36607	1.36607	0.0272297	1.50066	1.50066
102634333_at	uncharacterized LOC102634333	0.000608754	1.15647	1.15647	8.14502e-06	1.36601	1.36601	0.000291445	1.18118	1.18118
56030_at	transmembrane protein 131	0.000349521	1.23423	1.23423	3.83614e-05	1.366	1.366	0.0128986	1.10677	1.10677
628308_at	zinc finger protein 970	0.039845	1.6302	1.6302	0.146283	1.36585	1.36585	0.380317	0.837844	-1.19354
116838_at	regulating synaptic membrane exocytosis 2	0.994043	1.00027	1.00027	9.74213e-05	1.36552	1.36552	9.78918e-05	1.36516	1.36516
231863_at	F-box and leucine-rich repeat protein 18	0.912425	0.989508	-1.0106	0.0147822	1.36505	1.36505	0.0128446	1.37952	1.37952
209462_at	HECT domain and ankyrin repeat containing, E3 ubiquitin protein ligase 1	0.801039	1.02004	1.02004	0.00614447	1.36491	1.36491	0.00829518	1.3381	1.3381
171212_at	UDP-N-acetyl-alpha-D-galactosamine:polypeptide N-acetylgalactosaminyltransferase 10	0.75692	0.973174	-1.02757	0.0100377	1.3646	1.3646	0.00689382	1.40222	1.40222
100217467_at	small nucleolar RNA, H/ACA box 5C	0.511841	0.940544	-1.06321	0.0123075	1.36446	1.36446	0.00549339	1.45072	1.45072
76294_at	ankyrin repeat and SOCs box-containing 5	0.00995982	1.10581	1.10581	2.64677e-05	1.36434	1.36434	0.000242287	1.23379	1.23379
75234_at	ring finger protein 19B	0.636088	1.03428	1.03428	0.00372535	1.36425	1.36425	0.00640565	1.31904	1.31904
319520_at	dual specificity phosphatase 4	0.15905	0.809725	-1.23499	0.0558943	1.36413	1.36413	0.00734446	1.68468	1.68468
106957_at	solute carrier family 39 (metal ion transporter), member 6	0.111706	0.933074	-1.07173	0.000160502	1.36391	1.36391	5.13947e-05	1.46173	1.46173
80281_at	CTTNBP2 N-terminal like	0.215109	0.892347	-1.12064	0.00930371	1.36307	1.36307	0.00210607	1.52751	1.52751
18081_at	ninjurin 1	0.281529	0.7881	-1.26888	0.174852	1.36297	1.36297	0.0345715	1.72944	1.72944
66950_at	transmembrane protein 206	0.17424	0.898456	-1.11302	0.00431195	1.36269	1.36269	0.000968969	1.5167	1.5167
21938_at	tumor necrosis factor receptor superfamily, member 1b	0.0584257	0.767313	-1.30325	0.0344074	1.36264	1.36264	0.00231566	1.77585	1.77585
66058_at	transmembrane protein 176A	0.914083	0.987293	-1.01287	0.0345489	1.36258	1.36258	0.0297788	1.38012	1.38012
55985_at	chemokine (C-X-C motif) ligand 13	0.427355	0.858619	-1.16466	0.134863	1.36253	1.36253	0.0418596	1.58688	1.58688
14287_at	folylpolyglutamyl synthetase	0.635209	0.952039	-1.05038	0.0200056	1.36234	1.36234	0.0108097	1.43097	1.43097
72007_at	fibronectin type III domain containing 3B	0.00450247	0.837463	-1.19408	0.000253492	1.36206	1.36206	1.93378e-05	1.62641	1.62641
195727_at	NHS actin remodeling regulator	0.847683	0.985547	-1.01466	0.00540849	1.36096	1.36096	0.00434883	1.38091	1.38091
414072_at	cDNA sequence BC031361	0.596012	1.07514	1.07514	0.0547494	1.36093	1.36093	0.118512	1.26582	1.26582
56791_at	ubiquitin-conjugating enzyme E2L 6	0.132227	0.823667	-1.21408	0.0326415	1.36067	1.36067	0.00407583	1.65197	1.65197
67399_at	PDZ and LIM domain 7	0.183261	0.810105	-1.23441	0.070308	1.36034	1.36034	0.0100652	1.67921	1.67921
15212_at	hexosaminidase B	0.00289781	0.686786	-1.45606	0.00745837	1.36033	1.36033	0.000119971	1.98071	1.98071
17156_at	mannosidase, alpha, class 1A, member 2	0.654833	1.03104	1.03104	0.00324703	1.35938	1.35938	0.00536187	1.31846	1.31846
58911_at	sulfatase modifying factor 1	0.00991239	0.837178	-1.19449	0.000676722	1.35925	1.35925	5.37848e-05	1.6236	1.6236
72194_at	F-box and leucine-rich repeat protein 20	0.886036	0.985212	-1.01501	0.0216467	1.35924	1.35924	0.0179079	1.37964	1.37964
18550_at	furin (paired basic amino acid cleaving enzyme)	0.433399	0.944164	-1.05914	0.0042193	1.35829	1.35829	0.00180647	1.43862	1.43862
215449_at	RAS related protein 1b	0.118302	0.887794	-1.12639	0.00337739	1.35806	1.35806	0.000627498	1.5297	1.5297
83673_at	small nucleolar RNA host gene 1	0.57178	1.03314	1.03314	0.00136546	1.35801	1.35801	0.00241765	1.31445	1.31445
433456_at	RIKEN cDNA 4631405J19 gene	0.742723	0.958181	-1.04364	0.048983	1.35787	1.35787	0.0309246	1.41713	1.41713
330173_at	RIKEN cDNA 2610524H06 gene	0.925334	0.986527	-1.01366	0.0698316	1.35766	1.35766	0.0610559	1.37621	1.37621
70796_at	zinc finger, DHHC domain containing 1	0.289227	0.897313	-1.11444	0.0169146	1.35709	1.35709	0.00438527	1.51239	1.51239
171463_at	interleukin 17 receptor D	0.245776	0.905544	-1.10431	0.00748999	1.35681	1.35681	0.00193517	1.49834	1.49834
100216535_at	small Cajal body-specific RNA 9	0.86739	0.972952	-1.0278	0.100829	1.35639	1.35639	0.0792099	1.3941	1.3941
69257_at	E74-like factor 2	0.616688	1.03512	1.03512	0.00348537	1.356	1.356	0.00616495	1.30999	1.30999
100306945_at	small nucleolar RNA, H/ACA box 73b	0.395706	0.774213	-1.29163	0.318567	1.35568	1.35568	0.0921696	1.75105	1.75105
114716_at	sprouty-related, EVH1 domain containing 2	0.11666	0.800509	-1.2492	0.0462893	1.3554	1.3554	0.00489747	1.69317	1.69317
56844_at	tumor-suppressing subchromosomal transferable fragment 4	0.16137	0.860766	-1.16176	0.0177715	1.35502	1.35502	0.00290067	1.5742	1.5742
68428_at	STEAP family member 3	0.685916	1.03498	1.03498	0.00948953	1.35496	1.35496	0.015862	1.30916	1.30916
56077_at	diacylglycerol kinase, epsilon	0.0718343	1.12179	1.12179	0.00118637	1.35486	1.35486	0.0115806	1.20776	1.20776
268903_at	nuclear receptor interacting protein 1	0.219533	1.10267	1.10267	0.00533614	1.35467	1.35467	0.0278109	1.22854	1.22854
105243124_at	predicted gene 15351	0.113741	1.26873	1.26873	0.0563746	1.35449	1.35449	0.629244	1.0676	1.0676
26417_at	mitogen-activated protein kinase 3	0.210099	0.84982	-1.17672	0.0397812	1.35445	1.35445	0.00696161	1.5938	1.5938
74249_at	leucine rich repeat containing 2	0.46615	1.06904	1.06904	0.0123086	1.35429	1.35429	0.0330288	1.26683	1.26683
93840_at	vang-like 2 (van gogh, Drosophila)	0.330716	0.924029	-1.08222	0.00667077	1.35386	1.35386	0.00218796	1.46517	1.46517
13870_at	excision repair cross-complementing rodent repair deficiency, complementation group 1	0.0884752	0.807005	-1.23915	0.0285101	1.35349	1.35349	0.00271278	1.67718	1.67718
20166_at	rhotekin	0.796748	0.971662	-1.02916	0.0298456	1.35316	1.35316	0.0210595	1.39262	1.39262
629967_at	predicted gene 11677	0.988003	1.00242	1.00242	0.098011	1.35278	1.35278	0.100164	1.34951	1.34951
108153_at	a disintegrin-like and metallopeptidase (reprolysin type) with thrombospondin type 1 motif, 7	0.847877	1.02762	1.02762	0.0681076	1.3527	1.3527	0.0898155	1.31635	1.31635
100041505_at	predicted gene 3376	0.699489	0.952046	-1.05037	0.0471939	1.35261	1.35261	0.0275295	1.42074	1.42074
330171_at	potassium channel tetramerisation domain containing 10	0.386918	0.908887	-1.10025	0.0256819	1.35245	1.35245	0.00816372	1.48802	1.48802
214597_at	SID1 transmembrane family, member 2	0.121812	0.888582	-1.12539	0.00368458	1.35239	1.35239	0.000684098	1.52196	1.52196
57265_at	frizzled class receptor 2	0.503211	1.11654	1.11654	0.0992622	1.35214	1.35214	0.26246	1.21101	1.21101
226419_at	dual-specificity tyrosine-(Y)-phosphorylation regulated kinase 3	0.101149	0.831887	-1.20209	0.0193074	1.352	1.352	0.00220965	1.62522	1.62522
213053_at	solute carrier family 39 (zinc transporter), member 14	0.18107	0.85876	-1.16447	0.0241329	1.35193	1.35193	0.00406534	1.57428	1.57428
194744_at	solute carrier family 25, member 43	0.146785	0.832924	-1.20059	0.0334901	1.3516	1.3516	0.00451248	1.62272	1.62272
140781_at	myosin, heavy polypeptide 7, cardiac muscle, beta	0.00356191	0.736552	-1.35768	0.00382979	1.35151	1.35151	9.30211e-05	1.83491	1.83491
20403_at	intersectin 2	0.570436	0.966905	-1.03423	0.00173074	1.35059	1.35059	0.00100033	1.39682	1.39682
56542_at	intestinal cell kinase	0.197395	0.922604	-1.08389	0.00167031	1.34971	1.34971	0.00047793	1.46294	1.46294
12725_at	chloride channel, voltage-sensitive 3	0.182317	1.07064	1.07064	0.000571521	1.34952	1.34952	0.00219138	1.26048	1.26048
66631_at	major facilitator superfamily domain containing 14B	0.520223	1.04878	1.04878	0.0051257	1.34926	1.34926	0.011213	1.2865	1.2865
73945_at	OTU domain containing 4	0.148149	0.894149	-1.11838	0.0044126	1.34834	1.34834	0.000890849	1.50796	1.50796
30877_at	guanine nucleotide binding protein-like 3 (nucleolar)	0.431169	0.928461	-1.07705	0.0145761	1.34813	1.34813	0.00544426	1.45201	1.45201
20356_at	sema domain, seven thrombospondin repeats (type 1 and type 1-like), transmembrane domain (TM) and short cytoplasmic domain, (semaphorin) 5A	0.00156699	0.702579	-1.42333	0.00360893	1.34796	1.34796	5.5174e-05	1.91859	1.91859
100526540_at	microRNA 3093	0.954572	0.993051	-1.007	0.0439186	1.34791	1.34791	0.0405465	1.35734	1.35734
192193_at	ER degradation enhancer, mannosidase alpha-like 1	0.887508	0.988975	-1.01115	0.00732976	1.3479	1.3479	0.00620226	1.36292	1.36292
100217418_at	small nucleolar RNA, H/ACA box 44	0.065157	0.566536	-1.76511	0.28173	1.34745	1.34745	0.013874	2.3784	2.3784
14042_at	exostoses (multiple) 1	0.00311187	0.804935	-1.24234	0.000614426	1.34653	1.34653	2.87761e-05	1.67284	1.67284
50917_at	galactosamine (N-acetyl)-6-sulfate sulfatase	0.432615	0.933233	-1.07154	0.011086	1.34652	1.34652	0.00427489	1.44286	1.44286
73486_at	ribosomal protein L7-like 1 pseudogene	0.408817	1.23682	1.23682	0.26085	1.34601	1.34601	0.735872	1.08829	1.08829
59014_at	ribosome biogenesis regulator 1	0.269104	1.16764	1.16764	0.0583654	1.34585	1.34585	0.307154	1.15263	1.15263
73458_at	aldehyde dehydrogenase 3 family, member B3	0.175874	0.937166	-1.06705	0.000416324	1.34584	1.34584	0.000139867	1.43608	1.43608
16430_at	STT3, subunit of the oligosaccharyltransferase complex, homolog A (S. cerevisiae)	0.00127157	1.20056	1.20056	9.05104e-05	1.34575	1.34575	0.0120148	1.12094	1.12094
385356_at	actin, gamma, cytoplasmic 1 pseudogene	0.249489	0.774414	-1.2913	0.189272	1.34562	1.34562	0.0330606	1.73759	1.73759
103710_at	solute carrier family 35, member E4	0.603239	0.958053	-1.04378	0.00900141	1.34543	1.34543	0.00484805	1.40434	1.40434
99526_at	ubiquitin specific peptidase 53	0.192262	0.906704	-1.1029	0.00434476	1.34513	1.34513	0.00103894	1.48354	1.48354
23908_at	heparan sulfate 2-O-sulfotransferase 1	0.0401784	0.933214	-1.07157	3.04499e-05	1.34499	1.34499	9.02374e-06	1.44125	1.44125
60504_at	interleukin 21 receptor	0.769205	0.96269	-1.03876	0.0539179	1.34471	1.34471	0.0356475	1.39683	1.39683
18007_at	neogenin	0.0147974	1.11604	1.11604	9.72741e-05	1.34469	1.34469	0.00121139	1.20487	1.20487
21981_at	protein phosphatase 1, regulatory (inhibitor) subunit 13B	0.463128	1.05757	1.05757	0.00606558	1.3443	1.3443	0.0152595	1.27113	1.27113
102632086_at	predicted gene 13383	0.712536	1.1296	1.1296	0.384666	1.34406	1.34406	0.601435	1.18985	1.18985
218333_at	interactor of little elongation complex ELL subunit 1	0.219021	0.918202	-1.08909	0.00314547	1.34394	1.34394	0.000864261	1.46367	1.46367
433256_at	acyl-CoA synthetase long-chain family member 5	0.952649	1.00653	1.00653	0.0307272	1.34354	1.34354	0.0333442	1.33483	1.33483
19252_at	dual specificity phosphatase 1	0.728936	0.966905	-1.03423	0.0189672	1.34328	1.34328	0.0121059	1.38926	1.38926
14163_at	FYVE, RhoGEF and PH domain containing 1	0.580419	0.948671	-1.05411	0.0170741	1.34288	1.34288	0.00843786	1.41553	1.41553
12227_at	B cell translocation gene 2, anti-proliferative	0.432406	0.922617	-1.08387	0.0216826	1.34283	1.34283	0.00779633	1.45546	1.45546
15370_at	nuclear receptor subfamily 4, group A, member 1	0.0495725	0.852296	-1.1733	0.00402393	1.34228	1.34228	0.000432875	1.5749	1.5749
17076_at	lymphocyte antigen 75	0.498829	0.942142	-1.06141	0.0121497	1.34122	1.34122	0.00529618	1.42359	1.42359
12633_at	CASP8 and FADD-like apoptosis regulator	0.422046	0.878577	-1.1382	0.098653	1.34105	1.34105	0.0305756	1.52639	1.52639
50762_at	F-box protein 6	0.991092	1.00115	1.00115	0.0248501	1.34094	1.34094	0.0252275	1.33941	1.33941
76686_at	CAP-GLY domain containing linker protein 3	0.0757133	1.11618	1.11618	0.00123755	1.34071	1.34071	0.0117016	1.20117	1.20117
94214_at	sparc/osteonectin, cwcv and kazal-like domains proteoglycan 2	0.297223	0.892875	-1.11998	0.0255393	1.34056	1.34056	0.00640354	1.50139	1.50139
50490_at	NADPH oxidase 4	0.816469	1.02202	1.02202	0.0171699	1.34054	1.34054	0.0233621	1.31167	1.31167
330662_at	dedicator of cytokinesis 1	0.000562854	0.802428	-1.24622	0.000116455	1.34047	1.34047	4.59585e-06	1.67052	1.67052
80752_at	family with sequence similarity 20, member C	0.0137025	0.798361	-1.25257	0.00418974	1.3402	1.3402	0.000214159	1.67869	1.67869
16814_at	ladybird homeobox homolog 1 (Drosophila)	0.48731	0.916379	-1.09125	0.0478529	1.33994	1.33994	0.018157	1.46221	1.46221
100526469_at	microRNA 3064	0.443583	0.917822	-1.08954	0.0312616	1.33987	1.33987	0.0111293	1.45984	1.45984
19281_at	protein tyrosine phosphatase, receptor type, T	0.00697156	0.794726	-1.25829	0.00218791	1.33975	1.33975	9.68569e-05	1.6858	1.6858
67446_at	dual specificity phosphatase 28	0.310636	0.890829	-1.12255	0.0311217	1.33974	1.33974	0.00790913	1.50392	1.50392
14579_at	GTP binding protein (gene overexpressed in skeletal muscle)	0.0686189	0.788081	-1.2689	0.0347348	1.33933	1.33933	0.0026209	1.69948	1.69948
69895_at	small nucleolar RNA host gene 8	0.465626	0.93227	-1.07265	0.0176023	1.33919	1.33919	0.00693718	1.43649	1.43649
216848_at	chromodomain helicase DNA binding protein 3	0.956578	0.996584	-1.00343	0.00286872	1.33914	1.33914	0.00270846	1.34373	1.34373
545938_at	zinc finger protein 607A	0.209721	1.16062	1.16062	0.0331786	1.33895	1.33895	0.226347	1.15366	1.15366
93694_at	C-type lectin domain family 2, member d	0.493436	0.940785	-1.06294	0.013058	1.33885	1.33885	0.00559619	1.42312	1.42312
19106_at	eukaryotic translation initiation factor 2-alpha kinase 2	0.915165	0.988512	-1.01162	0.030949	1.3388	1.3388	0.0267583	1.35436	1.35436
16009_at	insulin-like growth factor binding protein 3	0.194265	0.916057	-1.09163	0.00282143	1.33862	1.33862	0.000732067	1.46129	1.46129
22644_at	ring finger protein 103	0.931952	1.00491	1.00491	0.00184089	1.33845	1.33845	0.00200575	1.3319	1.3319
12366_at	caspase 2	0.11434	0.942201	-1.06134	0.000102759	1.33834	1.33834	3.56405e-05	1.42044	1.42044
19230_at	twinfilin actin binding protein 1	0.0054746	0.779307	-1.28319	0.00258788	1.33813	1.33813	9.41177e-05	1.71708	1.71708
16980_at	leucine rich repeat protein 2, neuronal	0.897805	0.982596	-1.01771	0.0680498	1.33796	1.33796	0.0566271	1.36165	1.36165
18148_at	nucleophosmin 1	0.496864	1.12696	1.12696	0.12881	1.33779	1.33779	0.339519	1.18708	1.18708
19303_at	paxillin	0.157346	0.878692	-1.13805	0.0108994	1.33776	1.33776	0.00191896	1.52244	1.52244
19378_at	aldehyde dehydrogenase family 1, subfamily A2	0.0371428	1.18428	1.18428	0.00373232	1.33776	1.33776	0.102977	1.1296	1.1296
67893_at	transmembrane protein 86A	0.100252	1.20641	1.20641	0.0236891	1.33774	1.33774	0.326175	1.10886	1.10886
67017_at	family with sequence similarity 210, member B	0.99277	0.998857	-1.00114	0.0530656	1.33772	1.33772	0.0523874	1.33925	1.33925
68512_at	translocase of outer mitochondrial membrane 5 homolog (yeast)	0.0339797	1.32111	1.32111	0.0290326	1.33727	1.33727	0.9089	1.01223	1.01223
329828_at	expressed sequence AI464131	0.195454	0.868467	-1.15145	0.0239708	1.33716	1.33716	0.00429255	1.53968	1.53968
17691_at	salt inducible kinase 1	0.971034	1.00386	1.00386	0.0291627	1.33696	1.33696	0.0306494	1.33181	1.33181
67169_at	neurotrophin receptor associated death domain	0.244248	0.862012	-1.16008	0.0451457	1.33661	1.33661	0.0088305	1.55056	1.55056
110920_at	heat shock protein 70 family, member 13	0.886279	0.985221	-1.015	0.0270718	1.33659	1.33659	0.0223218	1.35664	1.35664
77097_at	tetratricopeptide repeat, ankyrin repeat and coiled-coil containing 2	0.952677	0.993487	-1.00656	0.0334599	1.33647	1.33647	0.0308347	1.34523	1.34523
68939_at	RAS-like, family 11, member B	0.605266	0.935265	-1.06922	0.0561277	1.33635	1.33635	0.0270773	1.42885	1.42885
20687_at	trans-acting transcription factor 3	0.95468	1.00323	1.00323	0.00178719	1.33627	1.33627	0.00189151	1.33197	1.33197
103743_at	transmembrane protein 98	0.396265	1.16948	1.16948	0.141876	1.33613	1.33613	0.466574	1.1425	1.1425
665162_at	predicted gene 15754	0.403909	1.24531	1.24531	0.280619	1.33606	1.33606	0.783171	1.07287	1.07287
230073_at	DEAD (Asp-Glu-Ala-Asp) box polypeptide 58	0.00358607	0.676585	-1.47801	0.0139933	1.33572	1.33572	0.000195671	1.9742	1.9742
19024_at	PTPRF interacting protein, binding protein 2 (liprin beta 2)	0.13368	0.845502	-1.18273	0.0243734	1.33547	1.33547	0.00325145	1.5795	1.5795
12258_at	serine (or cysteine) peptidase inhibitor, clade G, member 1	0.00343322	0.727931	-1.37376	0.00538071	1.33511	1.33511	0.000110744	1.83412	1.83412
65115_at	brain expressed, associated with Nedd4, 1	0.432395	1.05232	1.05232	0.00310652	1.33493	1.33493	0.0077586	1.26856	1.26856
54338_at	solute carrier family 23 (nucleobase transporters), member 2	0.0145828	0.829808	-1.2051	0.00190709	1.33491	1.33491	0.000131404	1.60869	1.60869
56421_at	phosphofructokinase, platelet	0.00101866	0.766786	-1.30414	0.00065709	1.33444	1.33444	1.68781e-05	1.7403	1.7403
26904_at	SH2 domain containing 1B1	0.966112	0.993818	-1.00622	0.0850644	1.33434	1.33434	0.0800094	1.34264	1.34264
54672_at	adhesion G protein-coupled receptor G3	0.114779	0.890107	-1.12346	0.00382007	1.33429	1.33429	0.000679212	1.49902	1.49902
214424_at	poly (ADP-ribose) polymerase family, member 16	0.512317	0.941209	-1.06246	0.0161303	1.33424	1.33424	0.00703864	1.41758	1.41758
101490_at	inositol polyphosphate-5-phosphatase F	0.661288	0.941911	-1.06167	0.0683149	1.3341	1.3341	0.0365662	1.41638	1.41638
12837_at	collagen, type VIII, alpha 1	0.00374037	0.634291	-1.57656	0.0271779	1.33404	1.33404	0.000292267	2.10321	2.10321
67883_at	UDP-glucuronate decarboxylase 1	0.137067	0.849758	-1.17681	0.0229046	1.33398	1.33398	0.00315199	1.56984	1.56984
246691_at	prokineticin 1	0.522222	1.07259	1.07259	0.0314635	1.33382	1.33382	0.0790059	1.24355	1.24355
12816_at	collagen, type XII, alpha 1	0.159393	0.865547	-1.15534	0.0186005	1.33336	1.33336	0.00298241	1.54049	1.54049
16439_at	inositol 1,4,5-triphosphate receptor 2	0.66402	0.966032	-1.03516	0.00896277	1.33328	1.33328	0.00533835	1.38016	1.38016
74761_at	matrix-remodelling associated 8	0.106462	0.899395	-1.11186	0.00211829	1.33326	1.33326	0.000408517	1.48239	1.48239
108150_at	UDP-N-acetyl-alpha-D-galactosamine: polypeptide N-acetylgalactosaminyltransferase 7	0.164933	0.887486	-1.12678	0.00891799	1.33273	1.33273	0.00168623	1.50169	1.50169
723945_at	microRNA 297a-2	0.659136	1.08987	1.08987	0.172591	1.33272	1.33272	0.319913	1.22283	1.22283
16651_at	sarcospan	0.078182	1.11547	1.11547	0.00141573	1.33261	1.33261	0.0135995	1.19466	1.19466
72326_at	RIKEN cDNA 2500004C02 gene	0.442071	1.06929	1.06929	0.0124517	1.33237	1.33237	0.035501	1.24603	1.24603
68949_at	zinc finger, NFX1-type containing 1, antisense RNA 1	0.358163	1.03719	1.03719	0.000232074	1.33203	1.33203	0.00048867	1.28427	1.28427
58804_at	CDC42 effector protein (Rho GTPase binding) 5	0.441947	1.15869	1.15869	0.161742	1.33042	1.33042	0.469255	1.14821	1.14821
68709_at	cartilage intermediate layer protein 2	0.557467	1.06761	1.06761	0.0351872	1.33022	1.33022	0.0819025	1.24598	1.24598
70568_at	copine III	0.413832	1.05577	1.05577	0.00364196	1.33002	1.33002	0.00967668	1.25976	1.25976
225182_at	retinoblastoma binding protein 8, endonuclease	0.317656	0.93159	-1.07343	0.00465823	1.3297	1.3297	0.00155544	1.42734	1.42734
330260_at	paraoxonase 2	0.0232301	0.741783	-1.3481	0.0278655	1.32956	1.32956	0.00104322	1.79238	1.79238
16402_at	integrin alpha 5 (fibronectin receptor alpha)	0.973868	1.00267	1.00267	0.0108054	1.32897	1.32897	0.0112561	1.32543	1.32543
19871_at	U73B small nuclear RNA	0.625621	0.938802	-1.06519	0.0598745	1.32895	1.32895	0.030005	1.41558	1.41558
19219_at	prostaglandin E receptor 4 (subtype EP4)	0.116684	0.802331	-1.24637	0.0559058	1.32886	1.32886	0.00570593	1.65625	1.65625
100124365_at	T cell receptor alpha joining 24	0.200947	1.13652	1.13652	0.0188642	1.32859	1.32859	0.130228	1.169	1.169
18824_at	proteolipid protein 2	0.106281	0.852767	-1.17265	0.014743	1.32839	1.32839	0.00185536	1.55775	1.55775
723926_at	microRNA 25	0.631498	1.08226	1.08226	0.11958	1.32833	1.32833	0.238405	1.22737	1.22737
20652_at	sterol O-acyltransferase 1	0.0314656	0.894806	-1.11756	0.000383249	1.32812	1.32812	6.05479e-05	1.48425	1.48425
242341_at	ATPase, H+ transporting, lysosomal V0 subunit D2	0.619445	1.07627	1.07627	0.0900786	1.32773	1.32773	0.185501	1.23364	1.23364
723965_at	microRNA let7a-2	0.360033	1.17516	1.17516	0.132509	1.32769	1.32769	0.482073	1.1298	1.1298
108954_at	protein phosphatase 1, regulatory (inhibitor) subunit 15b	0.917155	0.991973	-1.00809	0.00890089	1.32683	1.32683	0.00784813	1.33756	1.33756
217835_at	Ras and Rab interactor 3	0.616155	1.08545	1.08545	0.118474	1.32648	1.32648	0.243743	1.22206	1.22206
16952_at	annexin A1	6.93231e-05	0.638049	-1.56728	0.000891132	1.3264	1.3264	4.10641e-06	2.07884	2.07884
20502_at	solute carrier family 16 (monocarboxylic acid transporters), member 2	0.0856506	1.12575	1.12575	0.00271664	1.32619	1.32619	0.0294536	1.17805	1.17805
19035_at	peptidylprolyl isomerase B	0.0479066	0.808353	-1.23708	0.0166599	1.32609	1.32609	0.00118694	1.64048	1.64048
627049_at	zinc finger protein 800	0.259623	1.06413	1.06413	0.00132022	1.32586	1.32586	0.00454787	1.24596	1.24596
328734_at	phosphatidylserine decarboxylase, pseudogene 2	0.200374	1.13607	1.13607	0.0192079	1.32521	1.32521	0.133213	1.16648	1.16648
210105_at	zinc finger protein 719	0.277546	0.890786	-1.1226	0.0272983	1.32445	1.32445	0.00639325	1.48684	1.48684
12518_at	CD79A antigen (immunoglobulin-associated alpha)	0.374892	1.09081	1.09081	0.0211683	1.32442	1.32442	0.0761793	1.21417	1.21417
71795_at	phosphatidylinositol transfer protein, cytoplasmic 1	0.00892241	0.742454	-1.34688	0.0115732	1.32396	1.32396	0.000315253	1.78322	1.78322
100217468_at	small nucleolar RNA, C/D box 45B	0.637044	0.890485	-1.12298	0.275377	1.32339	1.32339	0.140676	1.48614	1.48614
26949_at	vesicle amine transport 1	0.00206862	0.633563	-1.57837	0.0191771	1.32339	1.32339	0.000160456	2.08881	2.08881
101602_at	expressed sequence AI467606	0.12217	1.19245	1.19245	0.0286904	1.32333	1.32333	0.32816	1.10976	1.10976
54208_at	ADP-ribosylation factor-like 6 interacting protein 1	0.00568063	0.810687	-1.23352	0.00138279	1.32273	1.32273	6.50104e-05	1.63162	1.63162
18412_at	sequestosome 1	0.00898085	0.829946	-1.2049	0.00126557	1.32241	1.32241	7.78139e-05	1.59336	1.59336
23893_at	gremlin 2, DAN family BMP antagonist	0.812219	0.986502	-1.01368	0.002211	1.32241	1.32241	0.0017396	1.34051	1.34051
20947_at	SWA-70 protein	0.038208	0.807177	-1.23889	0.0136151	1.32225	1.32225	0.000886122	1.63812	1.63812
100316870_at	DDB1 and CUL4 associated factor 5 pseudogene	0.617546	1.08764	1.08764	0.13085	1.32208	1.32208	0.267253	1.21554	1.21554
64451_at	disco interacting protein 2 homolog A	0.500735	0.92405	-1.08219	0.0448782	1.32133	1.32133	0.0176205	1.42993	1.42993
56700_at	glycosylated lysosomal membrane protein	0.857686	1.02525	1.02525	0.0815017	1.32121	1.32121	0.10563	1.28867	1.28867
102636309_at	uncharacterized LOC102636309	0.0115752	1.39175	1.39175	0.0233945	1.32112	1.32112	0.592696	0.949254	-1.05346
66536_at	nipsnap homolog 3B	0.306469	0.909637	-1.09934	0.0168059	1.32051	1.32051	0.00457615	1.45169	1.45169
14470_at	Rab acceptor 1 (prenylated)	0.26805	0.941814	-1.06178	0.00131854	1.31986	1.31986	0.000468408	1.4014	1.4014
98402_at	SH3-domain binding protein 4	0.517862	0.947096	-1.05586	0.0128216	1.31919	1.31919	0.00576783	1.39288	1.39288
667636_at	Nhp2 non-histone chromosome protein 2-like 1 pseudogene	0.275938	1.1317	1.1317	0.0363872	1.31915	1.31915	0.188173	1.16564	1.16564
100217423_at	small nucleolar RNA, C/D box 19	0.962944	1.01031	1.01031	0.239434	1.31864	1.31864	0.255329	1.30518	1.30518
268996_at	SS18, nBAF chromatin remodeling complex subunit	0.881657	0.991117	-1.00896	0.00296516	1.3184	1.3184	0.00253444	1.33022	1.33022
78943_at	endoplasmic reticulum (ER) to nucleus signalling 1	0.71168	0.96586	-1.03535	0.0215521	1.31834	1.31834	0.0132774	1.36494	1.36494
66111_at	transmembrane p24 trafficking protein 3	0.312218	0.886089	-1.12855	0.0452526	1.31827	1.31827	0.0110475	1.48774	1.48774
98682_at	major facilitator superfamily domain containing 6	0.027315	0.844192	-1.18456	0.00322488	1.31811	1.31811	0.000264274	1.56139	1.56139
626410_at	predicted gene, 20755	0.20973	1.20845	1.20845	0.0870906	1.31703	1.31703	0.546848	1.08985	1.08985
241589_at	RIKEN cDNA D430041D05 gene	0.308854	0.887349	-1.12695	0.0430232	1.31657	1.31657	0.0104589	1.48371	1.48371
16801_at	Rho guanine nucleotide exchange factor (GEF) 1	0.64231	1.0946	1.0946	0.187798	1.31627	1.31627	0.357134	1.20251	1.20251
213993_at	coiled-coil domain containing 186	0.219707	0.888368	-1.12566	0.0190865	1.31613	1.31613	0.00389321	1.48151	1.48151
66913_at	KDEL (Lys-Asp-Glu-Leu) endoplasmic reticulum protein retention receptor 2	0.917329	0.994723	-1.00531	0.00135759	1.31604	1.31604	0.00123002	1.32302	1.32302
67771_at	actin related protein 2/3 complex, subunit 5	0.0297996	0.664894	-1.504	0.105497	1.31558	1.31558	0.003196	1.97863	1.97863
74769_at	phosphatidylinositol-4,5-bisphosphate 3-kinase catalytic subunit beta	0.0660152	0.753326	-1.32745	0.0729639	1.31532	1.31532	0.00449692	1.74602	1.74602
227753_at	gelsolin	0.00430702	0.845201	-1.18315	0.00034961	1.31488	1.31488	2.34443e-05	1.5557	1.5557
16997_at	latent transforming growth factor beta binding protein 2	0.171924	1.06999	1.06999	0.00076261	1.31476	1.31476	0.00324999	1.22876	1.22876
17159_at	mannosidase 2, alpha B1	0.457875	1.09608	1.09608	0.0558295	1.31475	1.31475	0.16684	1.1995	1.1995
21372_at	transducin (beta)-like 1 X-linked	0.00160056	0.83297	-1.20052	0.000184661	1.31447	1.31447	9.88572e-06	1.57805	1.57805
627244_at	actin, gamma, cytoplasmic 1 pseudogene	0.607668	0.932053	-1.0729	0.0801285	1.31429	1.31429	0.0383018	1.4101	1.4101
70495_at	ATPase, H+ transporting, lysosomal accessory protein 2	0.0631448	0.89867	-1.11276	0.00112907	1.31428	1.31428	0.000190172	1.46247	1.46247
14011_at	ets variant 6	0.35257	0.916447	-1.09117	0.019728	1.31401	1.31401	0.00593786	1.43381	1.43381
18596_at	platelet derived growth factor receptor, beta polypeptide	0.726168	0.955837	-1.0462	0.068276	1.31399	1.31399	0.0414209	1.3747	1.3747
17069_at	lymphocyte antigen 6 complex, locus E	0.0689783	0.741001	-1.34953	0.0905785	1.31394	1.31394	0.0055226	1.7732	1.7732
12013_at	BTB and CNC homology 1, basic leucine zipper transcription factor 1	0.972861	0.998091	-1.00191	0.002302	1.3137	1.3137	0.00222298	1.31621	1.31621
194225_at	predicted gene 13103	0.789604	0.9769	-1.02365	0.0173182	1.31363	1.31363	0.0122811	1.3447	1.3447
80898_at	endoplasmic reticulum aminopeptidase 1	0.478259	0.927899	-1.0777	0.0330666	1.31352	1.31352	0.0126538	1.41558	1.41558
19094_at	mitogen-activated protein kinase 11	0.532611	1.07711	1.07711	0.0511632	1.31351	1.31351	0.127463	1.21947	1.21947
16574_at	kinesin family member 5C	0.00804183	0.748154	-1.33662	0.0105952	1.31342	1.31342	0.000279638	1.75555	1.75555
27801_at	zinc finger, DHHC domain containing 8	0.893155	0.984004	-1.01626	0.0556268	1.31336	1.31336	0.045983	1.33471	1.33471
13017_at	C-terminal binding protein 2	0.17727	0.901646	-1.10908	0.00694384	1.31316	1.31316	0.00144566	1.4564	1.4564
58800_at	transient receptor potential cation channel, subfamily M, member 7	0.97694	0.997754	-1.00225	0.0107271	1.31286	1.31286	0.0103491	1.31582	1.31582
20666_at	SRY (sex determining region Y)-box 11	0.702571	0.981219	-1.01914	0.00120549	1.31269	1.31269	0.000847248	1.33781	1.33781
18858_at	peripheral myelin protein 22	0.293877	0.933305	-1.07146	0.00398559	1.31223	1.31223	0.00128615	1.406	1.406
66860_at	tetratricopeptide repeat, ankyrin repeat and coiled-coil containing 1	0.232833	0.901582	-1.10916	0.0131496	1.3122	1.3122	0.0029813	1.45544	1.45544
320100_at	RELT tumor necrosis factor receptor	0.962696	1.00681	1.00681	0.0989936	1.31189	1.31189	0.105917	1.30301	1.30301
229681_at	suppression of tumorigenicity 7-like	0.092972	1.07788	1.07788	0.000356859	1.31186	1.31186	0.00196107	1.21707	1.21707
30935_at	torsin family 3, member A	0.00513336	0.724453	-1.38035	0.0112004	1.31159	1.31159	0.000217392	1.81046	1.81046
319859_at	RIKEN cDNA E030011O05 gene	0.00408379	0.790366	-1.26524	0.00203537	1.31131	1.31131	6.91239e-05	1.65912	1.65912
723950_at	microRNA 124a-2	0.279565	1.15614	1.15614	0.0683799	1.311	1.311	0.342889	1.13394	1.13394
100126229_at	predicted gene 12758	0.199838	1.30367	1.30367	0.191957	1.31081	1.31081	0.977304	1.00547	1.00547
67457_at	FERM domain containing 8	0.0257681	0.850229	-1.17615	0.00268349	1.31059	1.31059	0.000225102	1.54146	1.54146
76893_at	ceramide synthase 2	0.0994352	0.936541	-1.06776	0.000199498	1.31037	1.31037	5.87292e-05	1.39916	1.39916
76577_at	Fas associated factor family member 2	0.582928	0.968775	-1.03223	0.00259966	1.31024	1.31024	0.00148446	1.35247	1.35247
12577_at	cyclin-dependent kinase inhibitor 1C (P57)	0.0310266	1.32931	1.32931	0.0374783	1.31022	1.31022	0.891396	0.98564	-1.01457
70489_at	RIKEN cDNA 5730405O15 gene	0.0948456	1.14911	1.14911	0.00845546	1.3101	1.3101	0.110816	1.1401	1.1401
18793_at	plasminogen activator, urokinase receptor	0.190932	0.860261	-1.16244	0.0382901	1.31009	1.31009	0.00622447	1.5229	1.5229
27214_at	DBF4 zinc finger	0.186418	0.859621	-1.1633	0.0374562	1.30983	1.30983	0.00599174	1.52373	1.52373
26561_at	matrix metallopeptidase 23	0.44659	0.958126	-1.0437	0.00214581	1.30967	1.30967	0.00100814	1.36691	1.36691
53619_at	bladder cancer associated protein	0.355307	1.1275	1.1275	0.0655566	1.30928	1.30928	0.258748	1.16123	1.16123
24060_at	solute carrier family 35 (CMP-sialic acid transporter), member 1	0.527536	1.05845	1.05845	0.0191146	1.30903	1.30903	0.0460291	1.23675	1.23675
102465258_at	microRNA 6516	0.343143	0.909442	-1.09958	0.0267123	1.30884	1.30884	0.0075661	1.43917	1.43917
211286_at	ceroid-lipofuscinosis, neuronal 5	0.46204	1.05749	1.05749	0.00916923	1.30875	1.30875	0.0241472	1.2376	1.2376
13358_at	solute carrier family 25 (mitochondrial carrier, citrate transporter), member 1	0.0277375	0.843443	-1.18562	0.00383002	1.30874	1.30874	0.00030056	1.55166	1.55166
14265_at	fragile X mental retardation syndrome 1	0.0306628	0.854256	-1.17061	0.00300315	1.30841	1.30841	0.000267911	1.53164	1.53164
12492_at	scavenger receptor class B, member 2	0.301041	0.937656	-1.06649	0.00325721	1.30806	1.30806	0.00109942	1.39503	1.39503
93684_at	selenoprotein F	0.264482	0.946007	-1.05707	0.00100782	1.30779	1.30779	0.000368675	1.38243	1.38243
72136_at	carbohydrate (N-acetylgalactosamine 4-0) sulfotransferase 14	0.0897129	0.827356	-1.20867	0.0287749	1.3076	1.3076	0.00276003	1.58046	1.58046
16174_at	interleukin 18 receptor accessory protein	0.0511446	0.793365	-1.26045	0.0305909	1.30739	1.30739	0.00193028	1.6479	1.6479
353208_at	zinc finger protein 931	0.487295	1.08887	1.08887	0.0587882	1.30721	1.30721	0.163324	1.20052	1.20052
102637941_at	predicted gene 12602	0.0324024	0.815913	-1.22562	0.0107354	1.30718	1.30718	0.000675371	1.6021	1.6021
474332_at	dynamin 3, opposite strand	0.831824	0.983786	-1.01648	0.0109081	1.30715	1.30715	0.00839962	1.3287	1.3287
243574_at	kelch repeat and BTB (POZ) domain containing 8	0.835425	1.02604	1.02604	0.0645852	1.30701	1.30701	0.0871281	1.27384	1.27384
19672_at	reticulocalbin 1	0.000104683	0.661292	-1.51219	0.0011236	1.3067	1.3067	5.8977e-06	1.97598	1.97598
228839_at	TGFB-induced factor homeobox 2	0.273221	0.884332	-1.1308	0.0395075	1.30631	1.30631	0.00868485	1.47717	1.47717
380664_at	LEM domain containing 3	0.305592	0.929193	-1.0762	0.00654631	1.30626	1.30626	0.00202691	1.4058	1.4058
100952_at	elastin microfibril interfacer 1	0.0881491	1.16309	1.16309	0.0114101	1.30621	1.30621	0.169172	1.12306	1.12306
107368_at	PDZ domain containing 8	0.93199	0.99541	-1.00461	0.0020803	1.3062	1.3062	0.00190859	1.31222	1.31222
216161_at	strawberry notch homolog 2 (Drosophila)	0.513688	0.924706	-1.08142	0.055675	1.3062	1.3062	0.0221713	1.41256	1.41256
100316932_at	small nucleolar RNA, H/ACA box 28	0.672615	1.06978	1.06978	0.129278	1.30614	1.30614	0.236888	1.22094	1.22094
73703_at	developmental pluripotency associated 2	0.656508	1.07281	1.07281	0.125864	1.30612	1.30612	0.23827	1.21748	1.21748
69727_at	ubiquitin specific peptidase 46	0.648227	1.06072	1.06072	0.0725936	1.30611	1.30611	0.141075	1.23135	1.23135
78833_at	GINS complex subunit 3 (Psf3 homolog)	0.131277	0.818484	-1.22177	0.0587588	1.30606	1.30606	0.00653667	1.5957	1.5957
73124_at	golgi integral membrane protein 4	0.483346	0.955912	-1.04612	0.00446792	1.30586	1.30586	0.00207939	1.36609	1.36609
239319_at	caspase recruitment domain family, member 6	0.48646	1.06253	1.06253	0.0172616	1.30562	1.30562	0.0454075	1.22878	1.22878
21975_at	topoisomerase (DNA) III alpha	0.952435	1.00394	1.00394	0.00560157	1.30552	1.30552	0.00600246	1.3004	1.3004
320184_at	leucine rich repeat containing 58	0.000836947	0.898383	-1.11311	4.90981e-06	1.30489	1.30489	6.65902e-07	1.45248	1.45248
66569_at	glycerophosphodiester phosphodiesterase domain containing 1	0.868469	0.989337	-1.01078	0.00516579	1.30464	1.30464	0.00428378	1.3187	1.3187
23991_at	calcium and integrin binding 1 (calmyrin)	0.459177	0.902943	-1.10749	0.0851515	1.30455	1.30455	0.0291825	1.44477	1.44477
67864_at	Yip1 domain family, member 4	0.141976	1.15533	1.15533	0.0208708	1.30426	1.30426	0.205662	1.1289	1.1289
67531_at	RIKEN cDNA 5730408K05 gene	0.624495	1.04049	1.04049	0.0136288	1.3041	1.3041	0.0261327	1.25336	1.25336
100306954_at	small nucleolar RNA, H/ACA box 17	0.281863	0.679855	-1.4709	0.447489	1.30374	1.30374	0.0931011	1.91768	1.91768
12400_at	core binding factor beta	0.228965	0.90204	-1.1086	0.0137203	1.30365	1.30365	0.00304994	1.44522	1.44522
13024_at	cytotoxic T lymphocyte-associated protein 2 alpha	0.218876	0.840758	-1.1894	0.0807242	1.30347	1.30347	0.0132922	1.55035	1.55035
209039_at	tensin 2	0.122277	0.896149	-1.11589	0.00484808	1.30339	1.30339	0.00085193	1.45444	1.45444
73750_at	whirlin	0.0885529	0.830088	-1.20469	0.0277121	1.30337	1.30337	0.00265575	1.57015	1.57015
234839_at	piezo-type mechanosensitive ion channel component 1	0.0110221	0.78838	-1.26842	0.00683273	1.30303	1.30303	0.000258371	1.65279	1.65279
56637_at	glycogen synthase kinase 3 beta	0.27869	0.913023	-1.09526	0.0134492	1.30274	1.30274	0.00349665	1.42684	1.42684
21677_at	TEA domain family member 2	0.00410665	0.849705	-1.17688	0.000335577	1.3027	1.3027	2.23284e-05	1.53312	1.53312
67171_at	DNA-damage regulated autophagy modulator 2	0.2408	1.10069	1.10069	0.0115995	1.30227	1.30227	0.0626671	1.18314	1.18314
29820_at	tumor necrosis factor receptor superfamily, member 19	0.648113	0.964861	-1.03642	0.0121869	1.30197	1.30197	0.00694042	1.34939	1.34939
66313_at	SMAD specific E3 ubiquitin protein ligase 2	0.418532	1.03361	1.03361	0.00044647	1.30197	1.30197	0.000912526	1.25964	1.25964
435772_at	cyclic nucleotide binding domain containing 1	0.533559	1.06399	1.06399	0.0308912	1.30166	1.30166	0.0754861	1.22338	1.22338
97165_at	high mobility group box 2	0.225246	1.09627	1.09627	0.00820224	1.30165	1.30165	0.0449753	1.18734	1.18734
12959_at	crystallin, beta A4	0.968556	0.995636	-1.00438	0.0484138	1.30079	1.30079	0.0457942	1.3065	1.3065
13496_at	AT rich interactive domain 3A (BRIGHT-like)	0.983991	1.0011	1.0011	0.00242896	1.30066	1.30066	0.00248007	1.29923	1.29923
19025_at	cathepsin A	0.124396	0.893063	-1.11974	0.00602145	1.3005	1.3005	0.00102197	1.45623	1.45623
13992_at	KH domain containing, RNA binding, signal transduction associated 3	0.0125938	0.797353	-1.25415	0.00655454	1.30004	1.30004	0.000272529	1.63045	1.63045
50789_at	F-box and leucine-rich repeat protein 3	0.651022	1.05636	1.05636	0.0630993	1.29995	1.29995	0.121835	1.23059	1.23059
100302592_at	small nucleolar RNA, C/D box 14A	0.845537	1.04533	1.04533	0.274868	1.29932	1.29932	0.356823	1.24298	1.24298
545849_at	immunoglobulin kappa variable 4-78	0.328393	1.35632	1.35632	0.396762	1.29876	1.29876	0.884666	0.957563	-1.04432
268656_at	serine palmitoyltransferase, long chain base subunit 1	0.179237	1.06917	1.06917	0.001015	1.29875	1.29875	0.0044635	1.21472	1.21472
80837_at	ras homolog family member J	0.0199874	0.66756	-1.49799	0.0883011	1.29873	1.29873	0.0020621	1.94548	1.94548
208285_at	cytochrome P450, family 4, subfamily f, polypeptide 17	0.87681	0.98793	-1.01222	0.0131662	1.29843	1.29843	0.0108313	1.3143	1.3143
67511_at	transmembrane p24 trafficking protein 9	0.202625	0.918628	-1.08858	0.00456757	1.2984	1.2984	0.00112064	1.41342	1.41342
66141_at	interferon induced transmembrane protein 3	0.354395	0.929814	-1.07548	0.0113819	1.29823	1.29823	0.00368314	1.39623	1.39623
12304_at	protein disulfide isomerase associated 4	0.000385004	0.68752	-1.4545	0.0025545	1.29799	1.29799	1.95137e-05	1.88793	1.88793
17087_at	lymphocyte antigen 96	0.0695636	0.811045	-1.23298	0.0335798	1.29759	1.29759	0.00258029	1.5999	1.5999
66220_at	zinc finger, DHHC domain containing 12	0.419982	0.920456	-1.08642	0.0346309	1.29756	1.29756	0.0115617	1.4097	1.4097
105349_at	aldo-keto reductase family 1, member C18	0.37514	1.07326	1.07326	0.0124313	1.29724	1.29724	0.0424523	1.20869	1.20869
18708_at	phosphoinositide-3-kinase regulatory subunit 1	0.134682	0.922557	-1.08394	0.00140953	1.29712	1.29712	0.000335458	1.40601	1.40601
75219_at	dual specificity phosphatase 18	0.0401882	0.857366	-1.16636	0.00452391	1.29705	1.29705	0.000417684	1.51283	1.51283
76273_at	Nedd4 family interacting protein 2	0.398803	0.941289	-1.06237	0.00798849	1.29667	1.29667	0.00297733	1.37755	1.37755
50995_at	ubiquitin-like modifier activating enzyme 2	0.0602015	0.887111	-1.12725	0.00242432	1.29665	1.29665	0.000331364	1.46165	1.46165
232539_at	kelch-like 42	0.27849	0.921862	-1.08476	0.00900107	1.296	1.296	0.00248131	1.40585	1.40585
16410_at	integrin alpha V	0.0358386	0.838154	-1.1931	0.0075085	1.29569	1.29569	0.000559564	1.54589	1.54589
15979_at	interferon gamma receptor 1	0.240068	0.873302	-1.14508	0.0469725	1.29567	1.29567	0.00900102	1.48364	1.48364
16543_at	MyoD family inhibitor domain containing	0.00781302	0.875555	-1.14213	0.000264705	1.29524	1.29524	2.53682e-05	1.47933	1.47933
13846_at	Eph receptor B4	0.0034824	0.835638	-1.19669	0.000535541	1.29497	1.29497	2.78993e-05	1.54968	1.54968
100041680_at	predicted gene 3470	0.0348328	0.815807	-1.22578	0.0136761	1.29487	1.29487	0.000837385	1.58723	1.58723
57258_at	exportin 4	0.459677	1.08429	1.08429	0.0452156	1.29474	1.29474	0.134112	1.19409	1.19409
60599_at	transformation related protein 53 inducible nuclear protein 1	0.38681	0.921882	-1.08474	0.0252393	1.29454	1.29454	0.00803608	1.40424	1.40424
213948_at	autophagy related 9B	0.257301	0.911207	-1.09745	0.0132331	1.2945	1.2945	0.003238	1.42064	1.42064
59009_at	SH3 domain containing ring finger 1	0.00401491	0.833005	-1.20047	0.000694893	1.29438	1.29438	3.52773e-05	1.55386	1.55386
22678_at	zinc finger protein 2	0.691024	0.939154	-1.06479	0.137327	1.29422	1.29422	0.0770602	1.37807	1.37807
20910_at	syntaxin binding protein 1	0.00707968	0.774561	-1.29105	0.00680135	1.29397	1.29397	0.000197221	1.67058	1.67058
15234_at	hepatocyte growth factor	0.399646	0.940446	-1.06333	0.00892881	1.2939	1.2939	0.00329136	1.37584	1.37584
15289_at	high mobility group box 1	0.0565053	1.10527	1.10527	0.000912687	1.29365	1.29365	0.0100133	1.17044	1.17044
268977_at	latent transforming growth factor beta binding protein 1	0.000146719	0.724168	-1.38089	0.000508667	1.29359	1.29359	5.01884e-06	1.78632	1.78632
56473_at	fatty acid desaturase 2	0.38974	0.907941	-1.10139	0.048431	1.29356	1.29356	0.0145441	1.42472	1.42472
73419_at	acidic residue methyltransferase 1	0.829121	0.966854	-1.03428	0.136762	1.29272	1.29272	0.100082	1.33704	1.33704
13797_at	empty spiracles homeobox 2	0.577428	1.06227	1.06227	0.0464857	1.29243	1.29243	0.104446	1.21667	1.21667
75616_at	small integral membrane protein 15	0.545966	1.07416	1.07416	0.0618855	1.29194	1.29194	0.149844	1.20274	1.20274
77810_at	RIKEN cDNA A930015D03 gene	0.0916715	1.39262	1.39262	0.171943	1.29179	1.29179	0.664989	0.927603	-1.07805
217218_at	ataxin 7-like 3	0.684936	1.0411	1.0411	0.0353083	1.29145	1.29145	0.0628312	1.24048	1.24048
244962_at	sorting nexin 14	0.554875	0.952757	-1.04959	0.0163528	1.29132	1.29132	0.00773167	1.35535	1.35535
106143_at	CGG triplet repeat binding protein 1	0.292816	1.08234	1.08234	0.00979656	1.29131	1.29131	0.0422247	1.19307	1.19307
230936_at	PHD finger protein 13	0.0916693	1.22644	1.22644	0.0460616	1.29065	1.29065	0.633873	1.05236	1.05236
53602_at	hippocalcin-like 1	0.339819	0.921724	-1.08492	0.0176019	1.2905	1.2905	0.00520228	1.4001	1.4001
234407_at	collagen beta(1-O)galactosyltransferase 1	0.0849879	0.822422	-1.21592	0.0361911	1.29039	1.29039	0.00316619	1.56902	1.56902
107895_at	mannoside acetylglucosaminyltransferase 5	0.0215584	0.838836	-1.19213	0.00422426	1.29034	1.29034	0.000278784	1.53825	1.53825
71910_at	phospholipid phosphatase 5	0.00198596	0.857903	-1.16563	0.00012974	1.29028	1.29028	8.68519e-06	1.50399	1.50399
15551_at	5-hydroxytryptamine (serotonin) receptor 1B	0.534749	0.884855	-1.13013	0.219383	1.2902	1.2902	0.0887191	1.45809	1.45809
328365_at	zinc finger, MIZ-type containing 1	0.645638	1.03831	1.03831	0.0168665	1.29005	1.29005	0.0314092	1.24245	1.24245
225912_at	cytochrome b561 family, member A3	0.677015	0.969247	-1.03173	0.0118332	1.28995	1.28995	0.00708569	1.33087	1.33087
13385_at	discs, large homolog 4 (Drosophila)	0.958308	0.993742	-1.0063	0.0691866	1.28984	1.28984	0.0641907	1.29796	1.29796
105722_at	anoctamin 6	0.0898949	0.909684	-1.09928	0.00161908	1.28969	1.28969	0.000301655	1.41773	1.41773
13033_at	cathepsin D	0.428236	1.06868	1.06868	0.0174549	1.28943	1.28943	0.0532145	1.20656	1.20656
18458_at	poly(A) binding protein, cytoplasmic 1	0.0369755	0.857713	-1.16589	0.00447242	1.28913	1.28913	0.000394872	1.50299	1.50299
104369_at	small nucleolar RNA, H/ACA box 69	0.225722	0.881156	-1.13487	0.0353382	1.28855	1.28855	0.00668802	1.46234	1.46234
71817_at	transmembrane protein 50A	0.0915562	1.11656	1.11656	0.0036571	1.28815	1.28815	0.040541	1.15368	1.15368
52829_at	leucine rich adaptor protein 1-like	0.00354718	0.687124	-1.45534	0.0203508	1.28807	1.28807	0.00023961	1.87457	1.87457
268936_at	bromodomain and PHD finger containing, 3	0.701805	0.964498	-1.03681	0.0307764	1.28763	1.28763	0.0183387	1.33502	1.33502
100302594_at	small nucleolar RNA, C/D box 14E	0.11782	0.758319	-1.31871	0.147039	1.28706	1.28706	0.0129908	1.69725	1.69725
218518_at	MARVEL (membrane-associating) domain containing 2	0.227393	0.862464	-1.15947	0.061781	1.28689	1.28689	0.0108816	1.49211	1.49211
56693_at	cartilage associated protein	0.220292	0.856493	-1.16755	0.0675074	1.28686	1.28686	0.0114278	1.50247	1.50247
70417_at	multiple EGF-like-domains 10	0.881668	0.99538	-1.00464	0.000149319	1.28675	1.28675	0.000134853	1.29272	1.29272
74306_at	protease, serine 46	0.594094	1.05019	1.05019	0.027564	1.28645	1.28645	0.0585605	1.22496	1.22496
317755_at	zygote arrest 1	0.92295	0.988841	-1.01129	0.0642313	1.28642	1.28642	0.0559438	1.30094	1.30094
240186_at	zinc finger protein 438	0.774918	0.960091	-1.04157	0.114179	1.28599	1.28599	0.0754506	1.33945	1.33945
52055_at	RAB11 family interacting protein 5 (class I)	0.506587	1.08661	1.08661	0.0763784	1.28591	1.28591	0.202192	1.18342	1.18342
22750_at	zinc finger protein 9	0.405497	1.06772	1.06772	0.0139451	1.28578	1.28578	0.0442593	1.20423	1.20423
76500_at	inositol hexaphosphate kinase 2	0.9861	1.00166	1.00166	0.0333987	1.28576	1.28576	0.0342125	1.28362	1.28362
102634135_at	60S acidic ribosomal protein P1 pseudogene	0.734526	1.05263	1.05263	0.132641	1.28541	1.28541	0.215642	1.22114	1.22114
56218_at	POZ (BTB) and AT hook containing zinc finger 1	0.415722	0.937292	-1.0669	0.0147031	1.28541	1.28541	0.00530668	1.3714	1.3714
218311_at	zinc finger protein 455	0.339744	1.1261	1.1261	0.0709429	1.28529	1.28529	0.292224	1.14136	1.14136
14282_at	FBJ osteosarcoma oncogene B	0.15006	0.898471	-1.113	0.00829185	1.28524	1.28524	0.00149083	1.43048	1.43048
12045_at	B cell leukemia/lymphoma 2 related protein A1b	0.702803	1.07221	1.07221	0.200078	1.28495	1.28495	0.338775	1.19841	1.19841
56737_at	asparagine-linked glycosylation 2 (alpha-1,3-mannosyltransferase)	0.147025	1.20232	1.20232	0.0642334	1.28471	1.28471	0.571177	1.06853	1.06853
13423_at	deoxyribonuclease II alpha	0.395911	0.863862	-1.15759	0.168755	1.28461	1.28461	0.0479016	1.48705	1.48705
14674_at	guanine nucleotide binding protein, alpha 13	0.968162	1.00397	1.00397	0.0392076	1.28447	1.28447	0.041458	1.27939	1.27939
67776_at	von Willebrand factor A domain containing 5A	0.0671331	0.820698	-1.21848	0.0301389	1.28428	1.28428	0.00231788	1.56486	1.56486
13805_at	endoglin	0.523278	0.92192	-1.08469	0.0821383	1.28426	1.28426	0.0327311	1.39302	1.39302
67393_at	CXXC finger 5	0.0874974	0.912216	-1.09623	0.00144234	1.28421	1.28421	0.000271652	1.40779	1.40779
14824_at	granulin	0.963982	1.00521	1.00521	0.0643986	1.28358	1.28358	0.0687054	1.27693	1.27693
71835_at	LanC (bacterial lantibiotic synthetase component C)-like 2	0.407586	1.06119	1.06119	0.0096153	1.28341	1.28341	0.0291686	1.20941	1.20941
73690_at	GLI pathogenesis-related 1 (glioma)	0.536101	0.960946	-1.04064	0.00629196	1.2834	1.2834	0.00310942	1.33556	1.33556
214162_at	lysine (K)-specific methyltransferase 2A	0.833447	1.02233	1.02233	0.0477448	1.28334	1.28334	0.0644317	1.25531	1.25531
449631_at	small nucleolar RNA, C/D box 14B	0.587555	0.952924	-1.0494	0.0251737	1.28331	1.28331	0.0122753	1.3467	1.3467
229658_at	vang-like 1 (van gogh, Drosophila)	0.63823	1.03551	1.03551	0.0123242	1.28282	1.28282	0.022863	1.23883	1.23883
18806_at	phospholipase D2	0.895251	1.01826	1.01826	0.108205	1.28218	1.28218	0.130878	1.25918	1.25918
22146_at	tubulin, alpha 1C	0.899235	1.01182	1.01182	0.0314573	1.282	1.282	0.0374837	1.26703	1.26703
353187_at	nuclear receptor subfamily 1, group D, member 2	0.916994	1.00623	1.00623	0.00485296	1.28188	1.28188	0.00546663	1.27394	1.27394
56722_at	LPS-induced TN factor	0.0037895	0.772393	-1.29468	0.00457682	1.28181	1.28181	0.000107034	1.65953	1.65953
104366_at	small nucleolar RNA, H/ACA box 64	0.797206	0.966153	-1.03503	0.100919	1.28175	1.28175	0.0695999	1.32665	1.32665
109785_at	phosphoglucomutase 3	0.660057	0.95996	-1.04171	0.0308699	1.28153	1.28153	0.0170419	1.33498	1.33498
74041_at	DNA damage-induced apoptosis suppressor	0.251128	0.830106	-1.20467	0.141782	1.28139	1.28139	0.0252504	1.54364	1.54364
15331_at	high mobility group nucleosomal binding domain 2	0.695857	0.939785	-1.06407	0.152977	1.28099	1.28099	0.0867012	1.36306	1.36306
73689_at	biogenesis of lysosomal organelles complex-1, subunit 2	0.109947	1.26441	1.26441	0.0954683	1.28063	1.28063	0.922197	1.01283	1.01283
18854_at	promyelocytic leukemia	0.00987328	0.688946	-1.45149	0.0488342	1.2801	1.2801	0.000823738	1.85806	1.85806
18129_at	notch 2	0.0106754	0.881209	-1.1348	0.000383784	1.27992	1.27992	3.76773e-05	1.45245	1.45245
100217433_at	small nucleolar RNA, C/D box 88A	0.488715	0.897427	-1.1143	0.143899	1.27969	1.27969	0.0520273	1.42595	1.42595
244745_at	dpy-19-like 1 (C. elegans)	7.58682e-05	0.736636	-1.35752	0.000252379	1.27969	1.27969	2.44694e-06	1.73721	1.73721
620913_at	predicted gene 12185	0.638724	1.07672	1.07672	0.150717	1.27929	1.27929	0.292958	1.18813	1.18813
73230_at	BMP-binding endothelial regulator	0.939215	0.992877	-1.00717	0.0339444	1.27883	1.27883	0.0305604	1.288	1.288
53608_at	mitogen-activated protein kinase kinase kinase 6	0.950718	0.995896	-1.00412	0.0084377	1.27875	1.27875	0.00783168	1.28402	1.28402
544896_at	immunoglobulin heavy variable 5-9	0.177764	1.2314	1.2314	0.121595	1.27859	1.27859	0.792008	1.03832	1.03832
101056163_at	14-3-3 protein sigma-like	0.536352	1.10904	1.10904	0.170555	1.27854	1.27854	0.402306	1.15283	1.15283
16007_at	cysteine rich protein 61	0.00920503	0.755125	-1.32428	0.0164038	1.27809	1.27809	0.000398775	1.69256	1.69256
219228_at	protocadherin 17	0.0299982	0.842754	-1.18659	0.00667053	1.27809	1.27809	0.000462763	1.51656	1.51656
76561_at	sorting nexin 7	0.359178	0.915476	-1.09233	0.0329414	1.27807	1.27807	0.00950179	1.39607	1.39607
100302567_at	snoRNA AF357399	0.941449	0.984107	-1.01615	0.285413	1.27802	1.27802	0.258137	1.29866	1.29866
26434_at	prion protein dublet	0.990856	0.997904	-1.0021	0.21212	1.27787	1.27787	0.208729	1.28056	1.28056
433367_at	predicted gene 5532	0.104383	0.72883	-1.37206	0.189171	1.27755	1.27755	0.0146215	1.75288	1.75288
66151_at	proline rich 13	0.129209	0.838285	-1.19291	0.0504482	1.2774	1.2774	0.00569473	1.52383	1.52383
71710_at	leucine rich repeat and coiled-coil domain containing 1	0.909542	1.01239	1.01239	0.0568064	1.27706	1.27706	0.0668285	1.26143	1.26143
20535_at	solute carrier family 4 (anion exchanger), member 2	0.541844	1.0808	1.0808	0.0881484	1.27694	1.27694	0.214583	1.18148	1.18148
243547_at	glutamate receptor interacting protein 2	0.654723	1.03216	1.03216	0.0109436	1.27682	1.27682	0.0195326	1.23704	1.23704
27410_at	ATP-binding cassette, sub-family A (ABC1), member 3	0.279177	1.16783	1.16783	0.110185	1.27676	1.27676	0.519665	1.09328	1.09328
208691_at	eukaryotic translation initiation factor 5A2	0.660625	0.930544	-1.07464	0.168226	1.27675	1.27675	0.0888714	1.37205	1.37205
105203_at	family with sequence similarity 208, member B	0.33805	1.07037	1.07037	0.00966323	1.27649	1.27649	0.0357874	1.19257	1.19257
246048_at	chondrolectin	0.438298	1.05502	1.05502	0.00915918	1.27643	1.27643	0.0255482	1.20985	1.20985
53893_at	nudix (nucleoside diphosphate linked moiety X)-type motif 5	0.79022	0.972774	-1.02799	0.0491641	1.2764	1.2764	0.0338477	1.31213	1.31213
258988_at	olfactory receptor 38	0.261024	1.23709	1.23709	0.204697	1.27628	1.27628	0.861656	1.03168	1.03168
73389_at	high mobility group box transcription factor 1	0.941143	1.00361	1.00361	0.00198913	1.27627	1.27627	0.00214381	1.27168	1.27168
22235_at	UDP-glucose dehydrogenase	0.0044563	0.82955	-1.20547	0.00117944	1.27624	1.27624	5.18366e-05	1.53847	1.53847
76800_at	ubiquitin specific peptidase 42	0.222815	0.965354	-1.03589	8.20596e-05	1.27624	1.27624	3.79834e-05	1.32204	1.32204
100217455_at	small nucleolar RNA, C/D box 49A	0.270964	1.08983	1.08983	0.013869	1.27609	1.27609	0.0678528	1.17091	1.17091
622675_at	zinc finger protein 827	0.077048	0.900693	-1.11026	0.00254024	1.27585	1.27585	0.000393209	1.41652	1.41652
622962_at	actin, beta pseudogene	0.264951	0.812312	-1.23105	0.199844	1.27576	1.27576	0.0370411	1.57052	1.57052
74315_at	ring finger protein 145	0.168932	0.926515	-1.07931	0.00248284	1.27565	1.27565	0.000605257	1.37682	1.37682
100217432_at	small nucleolar RNA, C/D box 71	0.0756199	0.838413	-1.19273	0.0254306	1.27486	1.27486	0.00222016	1.52056	1.52056
67157_at	RIKEN cDNA 2610301B20 gene	0.47163	0.908658	-1.10052	0.0997354	1.27456	1.27456	0.0349629	1.40268	1.40268
225875_at	leucine rich repeat and fibronectin type III domain containing 4	0.830295	0.968347	-1.03269	0.142368	1.27448	1.27448	0.104431	1.31614	1.31614
105245_at	thioredoxin domain containing 5	9.69398e-07	0.601264	-1.66316	7.273e-05	1.27446	1.27446	9.54357e-08	2.11964	2.11964
13406_at	dentin matrix protein 1	0.139159	0.889364	-1.1244	0.0124506	1.27434	1.27434	0.00195897	1.43287	1.43287
12827_at	collagen, type IV, alpha 2	0.0354665	0.799526	-1.25074	0.0264717	1.27397	1.27397	0.00134712	1.59341	1.59341
20444_at	ST3 beta-galactoside alpha-2,3-sialyltransferase 2	0.761338	0.964988	-1.03628	0.0741138	1.27395	1.27395	0.0479654	1.32017	1.32017
111241_at	high mobility group AT-hook I, related sequence 1	0.033312	0.648772	-1.54137	0.174836	1.27393	1.27393	0.00515966	1.96361	1.96361
269855_at	scavenger receptor cysteine rich family, 5 domains	0.918883	1.0166	1.0166	0.169523	1.27381	1.27381	0.195937	1.25301	1.25301
100048057_at	family with sequence similarity 103, member A1 pseudogene	0.0963636	1.40435	1.40435	0.210089	1.27368	1.27368	0.591569	0.906955	-1.10259
69188_at	lysine (K)-specific methyltransferase 2E	0.0245474	1.08077	1.08077	8.8293e-05	1.27351	1.27351	0.000744376	1.17834	1.17834
18441_at	purinergic receptor P2Y, G-protein coupled 1	0.414431	0.900917	-1.10998	0.0885778	1.27344	1.27344	0.0270764	1.41349	1.41349
666532_at	zinc finger protein 991	0.389986	1.18806	1.18806	0.241719	1.27327	1.27327	0.722448	1.07171	1.07171
14421_at	beta-1,4-N-acetyl-galactosaminyl transferase 1	0.996853	0.999665	-1.00034	0.0251352	1.27321	1.27321	0.0250017	1.27364	1.27364
50909_at	complement component 1, r subcomponent A	0.822853	1.02971	1.02971	0.1021	1.27303	1.27303	0.141144	1.2363	1.2363
269033_at	RIKEN cDNA 4930503L19 gene	0.0127215	0.736978	-1.35689	0.0322784	1.27299	1.27299	0.000758165	1.72731	1.72731
14227_at	FK506 binding protein 2	0.963312	0.99734	-1.00267	0.00486404	1.27282	1.27282	0.00461759	1.27621	1.27621
77103_at	RIKEN cDNA 5330439A09 gene	0.0601555	1.30957	1.30957	0.0841871	1.27282	1.27282	0.815396	0.971936	-1.02887
545429_at	ribosomal protein S4, X-linked pseudogene	0.969574	0.991254	-1.00882	0.317004	1.27266	1.27266	0.301194	1.28389	1.28389
56735_at	keratin 71	0.484754	1.07373	1.07373	0.0452172	1.27244	1.27244	0.125944	1.18506	1.18506
54609_at	ubiquilin 2	0.284505	0.919183	-1.08792	0.0152987	1.27216	1.27216	0.00396945	1.38401	1.38401
170763_at	zinc finger protein 87	0.224367	0.875306	-1.14246	0.0500744	1.27187	1.27187	0.00896476	1.45306	1.45306
269823_at	paraoxonase 3	0.00109285	0.704437	-1.41957	0.0069648	1.27171	1.27171	6.21274e-05	1.80529	1.80529
17250_at	ATP-binding cassette, sub-family C (CFTR/MRP), member 1	0.959171	1.00372	1.00372	0.0135585	1.27168	1.27168	0.0144762	1.26696	1.26696
100313519_at	small nucleolar RNA, C/D box 17	0.119361	0.834401	-1.19846	0.0525754	1.27166	1.27166	0.00552764	1.52404	1.52404
93723_at	protocadherin gamma subfamily A, 11	0.449221	1.13474	1.13474	0.174856	1.2716	1.2716	0.493389	1.12061	1.12061
101772_at	anoctamin 1, calcium activated chloride channel	0.238534	0.893391	-1.11933	0.0316447	1.2715	1.2715	0.00637839	1.42323	1.42323
17035_at	latexin	0.713085	1.02254	1.02254	0.00597497	1.27149	1.27149	0.00929104	1.24347	1.24347
14420_at	galactosylceramidase	0.202464	0.883705	-1.1316	0.0320216	1.27148	1.27148	0.00562234	1.4388	1.4388
11565_at	adenylosuccinate synthetase like 1	0.0390239	0.88797	-1.12616	0.00180363	1.27133	1.27133	0.000211287	1.43172	1.43172
100306944_at	small nucleolar RNA, H/ACA box 73a	0.277597	0.686593	-1.45647	0.474899	1.27128	1.27128	0.0982511	1.85158	1.85158
226999_at	solute carrier family 9 (sodium/hydrogen exchanger), member 2	0.01083	0.765961	-1.30555	0.0168846	1.27127	1.27127	0.00045161	1.6597	1.6597
238799_at	transportin 1	0.758728	1.01011	1.01011	0.000256687	1.27127	1.27127	0.000324757	1.25854	1.25854
353374_at	small nucleolar RNA, C/D box 61	0.7455	0.951624	-1.05084	0.151216	1.27107	1.27107	0.0944682	1.33569	1.33569
108657_at	arginyl aminopeptidase (aminopeptidase B)-like 1	0.338453	0.906509	-1.10313	0.0440436	1.27099	1.27099	0.0116353	1.40207	1.40207
106021_at	topoisomerase I binding, arginine/serine-rich	0.754588	1.03113	1.03113	0.0429304	1.27098	1.27098	0.0670474	1.2326	1.2326
20692_at	secreted acidic cysteine rich glycoprotein	0.000482828	0.76631	-1.30495	0.000849304	1.27056	1.27056	1.28792e-05	1.65803	1.65803
13447_at	double C2, beta	0.268069	0.910199	-1.09866	0.0210226	1.27031	1.27031	0.0049612	1.39564	1.39564
109163_at	RIKEN cDNA 3010003L21 gene	0.146347	1.16184	1.16184	0.0375144	1.27026	1.27026	0.359446	1.09332	1.09332
75909_at	vacuole membrane protein 1	0.0254997	0.906746	-1.10284	0.000359359	1.27014	1.27014	5.267e-05	1.40077	1.40077
14957_at	histone cluster 1, H1d	0.868008	1.01164	1.01164	0.0116765	1.26963	1.26963	0.0144216	1.25502	1.25502
100038467_at	RIKEN cDNA A630072L19 gene	0.404455	1.09945	1.09945	0.0648669	1.26947	1.26947	0.222773	1.15464	1.15464
629016_at	zinc finger protein 953	0.189867	1.23262	1.23262	0.142811	1.26939	1.26939	0.842305	1.02983	1.02983
67260_at	ceramide synthase 4	0.212392	1.13883	1.13883	0.0429552	1.26927	1.26927	0.28864	1.11454	1.11454
67245_at	pellino 1	0.433649	1.05725	1.05725	0.0114727	1.26922	1.26922	0.0331459	1.20048	1.20048
668661_at	RIKEN cDNA 2410002F23 gene	0.119849	1.12118	1.12118	0.00924084	1.26894	1.26894	0.0974465	1.13179	1.13179
22166_at	thioredoxin 1	0.576937	0.934118	-1.07053	0.0852143	1.26863	1.26863	0.0381144	1.35811	1.35811
100217451_at	small nucleolar RNA, H/ACA box 7A	0.161898	0.727931	-1.37376	0.277514	1.26843	1.26843	0.0316306	1.74251	1.74251
11468_at	actin, gamma 2, smooth muscle, enteric	0.558701	0.947464	-1.05545	0.0343446	1.26836	1.26836	0.0155064	1.33869	1.33869
22782_at	solute carrier family 30 (zinc transporter), member 1	0.520429	0.939542	-1.06435	0.0406023	1.26832	1.26832	0.0167485	1.34994	1.34994
102635751_at	predicted gene 14216	0.776815	0.957608	-1.04427	0.154912	1.26824	1.26824	0.102794	1.32438	1.32438
433406_at	predicted gene 13363	0.0848375	0.759181	-1.31721	0.125728	1.26818	1.26818	0.0085605	1.67045	1.67045
12628_at	complement component factor h	0.203381	1.28046	1.28046	0.219268	1.26815	1.26815	0.957332	0.990386	-1.00971
56742_at	proline/serine-rich coiled-coil 1	0.00858382	0.738232	-1.35459	0.0239608	1.26793	1.26793	0.00048032	1.71752	1.71752
30945_at	ring finger protein 19A	0.348296	1.06328	1.06328	0.00767881	1.26779	1.26779	0.0267491	1.19234	1.19234
70420_at	actin-related protein 2/3 complex inhibitor	0.0427441	0.746172	-1.34017	0.0831227	1.26776	1.26776	0.00354243	1.69901	1.69901
226178_at	WW domain binding protein 1 like	0.506794	1.01999	1.01999	0.000149355	1.26766	1.26766	0.000242433	1.24281	1.24281
12314_at	calmodulin 2	0.0590809	0.884483	-1.1306	0.00417984	1.26709	1.26709	0.000492515	1.43258	1.43258
20112_at	ribosomal protein S6 kinase, polypeptide 2	0.223296	0.907381	-1.10207	0.0165133	1.26593	1.26593	0.0034931	1.39515	1.39515
268564_at	zinc finger and BTB domain containing 1	0.712282	0.965733	-1.03548	0.0399468	1.26566	1.26566	0.0240085	1.31057	1.31057
69986_at	RIKEN cDNA 1700025N23 gene	0.446118	1.13944	1.13944	0.191756	1.26558	1.26558	0.536388	1.1107	1.1107
236366_at	RIKEN cDNA 5730507C01 gene	0.372482	1.19759	1.19759	0.25527	1.26533	1.26533	0.778633	1.05657	1.05657
73068_at	fucosyltransferase 11	0.277987	0.862893	-1.15889	0.105697	1.26529	1.26529	0.0212251	1.46633	1.46633
16440_at	inositol 1,4,5-triphosphate receptor 3	0.571079	0.959555	-1.04215	0.0142706	1.26519	1.26519	0.00702454	1.31852	1.31852
232976_at	zinc finger protein 574	0.0281053	1.16791	1.16791	0.00476103	1.26513	1.26513	0.188564	1.08325	1.08325
76527_at	interleukin 34	0.0913832	0.831724	-1.20232	0.0428851	1.26481	1.26481	0.00381612	1.52071	1.52071
100861898_at	predicted gene, 21936	0.0414213	1.60541	1.60541	0.246705	1.26479	1.26479	0.240383	0.787827	-1.26931
226351_at	transmembrane protein 185B	0.521835	1.07218	1.07218	0.0618436	1.26466	1.26466	0.158276	1.17952	1.17952
73062_at	protein phosphatase 1, regulatory (inhibitor) subunit 16A	0.0445164	1.27283	1.27283	0.0488139	1.2646	1.2646	0.947909	0.993533	-1.00651
21985_at	tumor protein D52	0.314401	0.914556	-1.09343	0.0279841	1.26426	1.26426	0.0072852	1.38238	1.38238
269252_at	general transcription factor IIIC, polypeptide 4	0.920198	0.990773	-1.00931	0.0386052	1.26381	1.26381	0.0335921	1.27558	1.27558
319622_at	inositol 1,4,5-triphosphate receptor interacting protein-like 2	0.144908	0.805483	-1.24149	0.119765	1.26378	1.26378	0.0130103	1.56898	1.56898
85029_at	ribonuclease P RNA component H1	0.441271	1.13064	1.13064	0.1671	1.26374	1.26374	0.483156	1.11773	1.11773
672511_at	ring finger protein 213	0.276684	0.954284	-1.04791	0.000978067	1.26372	1.26372	0.000368743	1.32426	1.32426
100504361_at	predicted gene 14230	0.500177	0.947885	-1.05498	0.0201617	1.26369	1.26369	0.00842489	1.33317	1.33317
56463_at	staphylococcal nuclease and tudor domain containing 1	0.757427	1.01019	1.01019	0.00029812	1.26362	1.26362	0.000379773	1.25088	1.25088
229445_at	cathepsin O	0.422046	0.864841	-1.15628	0.214747	1.26339	1.26339	0.0655678	1.46083	1.46083
18222_at	numb homolog (Drosophila)	0.2887	0.886691	-1.12779	0.0643829	1.26331	1.26331	0.0140462	1.42474	1.42474
319719_at	SUMO-interacting motifs containing 1	0.91063	0.994355	-1.00568	0.00290513	1.26319	1.26319	0.00258105	1.27036	1.27036
66725_at	leucine-rich repeat kinase 2	0.799719	0.986069	-1.01413	0.00449232	1.2631	1.2631	0.00339316	1.28095	1.28095
100044193_at	predicted gene, 20939	0.226094	1.2689	1.2689	0.234219	1.263	1.263	0.9798	0.995351	-1.00467
59045_at	START domain containing 3	0.16258	1.20329	1.20329	0.0914174	1.26297	1.26297	0.691657	1.0496	1.0496
74035_at	nucleolar protein 9	0.678857	1.01701	1.01701	0.000947732	1.26296	1.26296	0.00139976	1.24184	1.24184
104349_at	zinc finger protein 119a	0.191543	1.1912	1.1912	0.097337	1.26281	1.26281	0.640833	1.06012	1.06012
13666_at	eukaryotic translation initiation factor 2 alpha kinase 3	0.796111	0.981681	-1.01866	0.0143871	1.26254	1.26254	0.0103768	1.2861	1.2861
16412_at	integrin beta 1 (fibronectin receptor beta)	0.971434	1.00155	1.00155	0.00136494	1.26208	1.26208	0.00141268	1.26012	1.26012
109019_at	nucleic acid binding protein 1	0.368381	0.904047	-1.10614	0.066293	1.26165	1.26165	0.0182967	1.39556	1.39556
74919_at	solute carrier family 35, member F6	0.924331	1.00318	1.00318	0.000346836	1.26164	1.26164	0.00037382	1.25765	1.25765
106878_at	small integral membrane protein 3	0.138249	0.810899	-1.2332	0.106934	1.26158	1.26158	0.01131	1.55577	1.55577
80283_at	ankyrin repeat and BTB (POZ) domain containing 1	0.852153	1.0227	1.0227	0.0907255	1.26153	1.26153	0.118811	1.23352	1.23352
213811_at	cDNA sequence BC002059	0.946724	1.01058	1.01058	0.175591	1.26106	1.26106	0.193076	1.24785	1.24785
72193_at	SR-related CTD-associated factor 11	0.963873	1.00339	1.00339	0.0178526	1.26099	1.26099	0.0189471	1.25673	1.25673
66868_at	major facilitator superfamily domain containing 1	0.18986	0.894316	-1.11817	0.0220297	1.26082	1.26082	0.00391258	1.40981	1.40981
100216533_at	small nucleolar RNA, C/D box 55	0.968313	0.995965	-1.00405	0.0553897	1.26059	1.26059	0.0523496	1.2657	1.2657
57783_at	TNFAIP3 interacting protein 1	0.511433	0.938677	-1.06533	0.0432996	1.26057	1.26057	0.0174434	1.34292	1.34292
57080_at	general transcription factor II I repeat domain-containing 1	0.922361	1.00556	1.00556	0.00543495	1.26047	1.26047	0.00608424	1.2535	1.2535
192185_at	NAD kinase	0.149755	0.94413	-1.05918	0.000559504	1.26042	1.26042	0.000165853	1.33501	1.33501
19870_at	small nucleolar RNA, C/D box U73A	0.478154	0.878004	-1.13895	0.227457	1.26021	1.26021	0.0804251	1.43531	1.43531
620695_at	predicted gene 13889	0.441227	0.926624	-1.07919	0.0464935	1.26003	1.26003	0.0159054	1.35981	1.35981
11839_at	amphiregulin	0.208801	1.09313	1.09313	0.010672	1.25989	1.25989	0.0659125	1.15255	1.15255
100125594_at	uncharacterized LOC100125594	0.326702	1.10562	1.10562	0.0493396	1.25987	1.25987	0.214204	1.13952	1.13952
226518_at	nicotinamide nucleotide adenylyltransferase 2	0.654867	0.967207	-1.0339	0.0173117	1.25986	1.25986	0.00976866	1.30258	1.30258
68968_at	congenital dyserythropoietic anemia, type I (human)	0.635943	1.06446	1.06446	0.114998	1.25976	1.25976	0.227543	1.18347	1.18347
212111_at	inositol polyphosphate-5-phosphatase A	0.588415	0.965033	-1.03623	0.0100077	1.25968	1.25968	0.00521545	1.30533	1.30533
70377_at	Der1-like domain family, member 3	0.818688	0.968791	-1.03221	0.13182	1.25967	1.25967	0.0945928	1.30025	1.30025
71665_at	fucosidase, alpha-L- 1, tissue	0.383409	0.907517	-1.10191	0.0667147	1.25959	1.25959	0.0191683	1.38795	1.38795
102641980_at	predicted gene 15860	0.0739972	1.22013	1.22013	0.0461892	1.25947	1.25947	0.742134	1.03224	1.03224
18775_at	prolactin family 3, subfamily d, member 1	0.233746	1.29299	1.29299	0.279622	1.2594	1.2594	0.896574	0.974025	-1.02667
15007_at	histocompatibility 2, Q region locus 10	0.422631	1.24763	1.24763	0.404465	1.25931	1.25931	0.972263	1.00936	1.00936
240068_at	zinc finger protein 563	0.251484	1.07609	1.07609	0.00721945	1.25918	1.25918	0.0346968	1.17015	1.17015
73680_at	zinc finger and BTB domain containing 8a	0.427863	0.932488	-1.0724	0.0310852	1.25907	1.25907	0.0106801	1.35023	1.35023
99151_at	cerebral endothelial cell adhesion molecule	0.7981	1.02677	1.02677	0.0585496	1.25891	1.25891	0.0846201	1.2261	1.2261
217473_at	ankyrin repeat and MYND domain containing 2	0.651995	0.960093	-1.04157	0.036459	1.25886	1.25886	0.0196651	1.31118	1.31118
100217424_at	small nucleolar RNA, C/D box 38A	0.207742	0.82196	-1.2166	0.148667	1.25871	1.25871	0.021989	1.53135	1.53135
74762_at	MAM domain containing glycosylphosphatidylinositol anchor 1	0.376241	0.91284	-1.09548	0.0526332	1.25853	1.25853	0.0151427	1.3787	1.3787
78908_at	immunoglobulin superfamily, member 3	0.77813	0.973078	-1.02767	0.0476958	1.25835	1.25835	0.0321484	1.29316	1.29316
105246307_at	uncharacterized LOC105246307	0.838287	0.962212	-1.03927	0.250827	1.25822	1.25822	0.188344	1.30763	1.30763
17313_at	matrix Gla protein	0.000300977	0.533967	-1.87277	0.0344111	1.25789	1.25789	5.23976e-05	2.35574	2.35574
68050_at	akirin 1	0.417423	1.15347	1.15347	0.211625	1.25766	1.25766	0.616892	1.09032	1.09032
24069_at	suppressor of fused homolog (Drosophila)	0.710699	1.03047	1.03047	0.0249659	1.25754	1.25754	0.0417284	1.22035	1.22035
56515_at	ring finger protein 138	0.648629	0.958318	-1.04349	0.0418071	1.25743	1.25743	0.0222613	1.31212	1.31212
73914_at	interleukin-1 receptor-associated kinase 3	0.125449	0.899193	-1.11211	0.00859467	1.25743	1.25743	0.0013607	1.3984	1.3984
227929_at	cytohesin 1 interacting protein	0.0750749	1.06957	1.06957	0.000332161	1.25726	1.25726	0.00207674	1.17548	1.17548
18034_at	nuclear factor of kappa light polypeptide gene enhancer in B cells 2, p49/p100	0.393217	0.943299	-1.06011	0.0112788	1.25722	1.25722	0.00399152	1.33279	1.33279
102866_at	plastin 3 (T-isoform)	0.148961	0.946517	-1.05651	0.000460468	1.25721	1.25721	0.000140636	1.32824	1.32824
279882_at	T cell receptor alpha variable 9N-4	0.0471243	1.39856	1.39856	0.140632	1.25678	1.25678	0.457627	0.898622	-1.11281
26442_at	proteasome (prosome, macropain) subunit, alpha type 5	0.322689	1.15076	1.15076	0.13011	1.25672	1.25672	0.52435	1.09207	1.09207
19659_at	retinol binding protein 1, cellular	0.0587152	0.816422	-1.22486	0.0394096	1.25665	1.25665	0.00257172	1.53922	1.53922
13367_at	diaphanous related formin 1	0.410946	0.907362	-1.1021	0.0831801	1.25663	1.25663	0.0252942	1.38492	1.38492
54124_at	CDC28 protein kinase 1b	0.745013	1.02562	1.02562	0.0218466	1.25637	1.25637	0.034059	1.225	1.225
75547_at	A kinase (PRKA) anchor protein 13	0.304445	1.09416	1.09416	0.0292982	1.2563	1.2563	0.135437	1.14819	1.14819
30838_at	F-box and WD-40 domain protein 4	0.152239	0.894378	-1.1181	0.0154334	1.25615	1.25615	0.00248017	1.40449	1.40449
100978_at	nuclear transcription factor, X-box binding-like 1	0.0415579	1.07005	1.07005	0.00012749	1.256	1.256	0.000872864	1.17378	1.17378
105727_at	solute carrier family 38, member 1	0.0027513	0.890273	-1.12325	7.43734e-05	1.25568	1.25568	6.8681e-06	1.41045	1.41045
69562_at	cyclin-dependent kinase 13	0.817233	0.987288	-1.01288	0.00514098	1.25528	1.25528	0.0039631	1.27145	1.27145
56808_at	calcium channel, voltage-dependent, alpha 2/delta subunit 2	0.819638	0.986217	-1.01398	0.00797567	1.25517	1.25517	0.0060846	1.27272	1.27272
623859_at	ribosomal protein S2, pseudogene 11	0.308076	1.30357	1.30357	0.376905	1.25499	1.25499	0.878484	0.962732	-1.03871
100217462_at	small nucleolar RNA, C/D box 92	0.649377	0.942486	-1.06102	0.116499	1.25485	1.25485	0.060161	1.33142	1.33142
72392_at	transmembrane protein 175	0.0580947	1.16773	1.16773	0.0142189	1.25439	1.25439	0.322105	1.07421	1.07421
268301_at	sosondowah ankyrin repeat domain family member C	0.638776	1.05983	1.05983	0.102436	1.25414	1.25414	0.202199	1.18335	1.18335
103466_at	5'-nucleotidase domain containing 3	0.0332117	0.848318	-1.1788	0.00909461	1.25413	1.25413	0.000610938	1.47837	1.47837
12402_at	Casitas B-lineage lymphoma	0.274319	0.903271	-1.10709	0.036728	1.25398	1.25398	0.0081803	1.38827	1.38827
227449_at	zinc finger, CCHC domain containing 2	0.35421	0.942386	-1.06114	0.00868095	1.25392	1.25392	0.00290529	1.33058	1.33058
66515_at	cullin 7	0.356436	0.957774	-1.04409	0.00194141	1.25391	1.25391	0.000786216	1.30919	1.30919
100217430_at	small nucleolar RNA, C/D box 66	0.412934	0.867344	-1.15294	0.212718	1.25305	1.25305	0.0633458	1.4447	1.4447
27984_at	EF hand domain containing 2	0.470479	1.07551	1.07551	0.0543315	1.25299	1.25299	0.157266	1.16502	1.16502
654432_at	B-cell translocation gene 3 pseudogene	0.0634092	0.710206	-1.40804	0.184834	1.25295	1.25295	0.00928043	1.7642	1.7642
66146_at	transmembrane protein 57	0.01293	1.22054	1.22054	0.00755851	1.25258	1.25258	0.66565	1.02625	1.02625
18391_at	sigma non-opioid intracellular receptor 1	0.714961	0.967967	-1.03309	0.0381139	1.25252	1.25252	0.0230603	1.29397	1.29397
216549_at	aftiphilin	0.940408	0.993701	-1.00634	0.0321655	1.2524	1.2524	0.0290303	1.26034	1.26034
270192_at	RAB6B, member RAS oncogene family	0.0896854	1.23496	1.23496	0.0745423	1.25233	1.25233	0.897987	1.01406	1.01406
64945_at	claudin 12	0.0163798	0.851853	-1.17391	0.00357922	1.25213	1.25213	0.000213481	1.4699	1.4699
209966_at	piggyBac transposable element derived 5	0.920582	1.00757	1.00757	0.0211722	1.25205	1.25205	0.024196	1.24264	1.24264
100316714_at	microRNA 1946b	0.738541	0.976711	-1.02384	0.0157209	1.25197	1.25197	0.0102812	1.28182	1.28182
110078_at	brain glycogen phosphorylase	0.101422	0.832816	-1.20075	0.0552095	1.25194	1.25194	0.00505332	1.50326	1.50326
20194_at	S100 calcium binding protein A10 (calpactin)	0.00192458	0.656574	-1.52306	0.0310765	1.2519	1.2519	0.000196608	1.90672	1.90672
67576_at	RIKEN cDNA 4930429B21 gene	0.0919365	0.914277	-1.09376	0.0023968	1.25189	1.25189	0.000414765	1.36927	1.36927
217882_at	centrosomal protein 170B	0.00751493	0.830435	-1.20419	0.00306936	1.25182	1.25182	0.000124907	1.50743	1.50743
434797_at	predicted gene 5640	0.214977	1.22377	1.22377	0.174081	1.2518	1.2518	0.881584	1.0229	1.0229
320332_at	histone cluster 4, H4	0.42106	0.873262	-1.14513	0.202448	1.25177	1.25177	0.0615867	1.43345	1.43345
100126459_at	T cell receptor alpha variable 16n	0.138348	1.29644	1.29644	0.190024	1.25167	1.25167	0.824733	0.965461	-1.03577
22059_at	transformation related protein 53	0.722922	0.964244	-1.03708	0.0619371	1.25152	1.25152	0.0374372	1.29793	1.29793
76854_at	G protein-coupled estrogen receptor 1	0.345835	0.91448	-1.09352	0.0425225	1.25149	1.25149	0.0115098	1.36853	1.36853
100379145_at	small nucleolar RNA, H/ACA box 23	0.543335	0.946261	-1.05679	0.0398688	1.25136	1.25136	0.017275	1.32243	1.32243
100041290_at	DNA segment, Chr 4, ERATO Doi 617, expressed	0.179227	1.28416	1.28416	0.222001	1.25121	1.25121	0.879631	0.974342	-1.02633
77987_at	activating signal cointegrator 1 complex subunit 3	0.501643	1.01979	1.01979	0.00018152	1.251	1.251	0.000301148	1.22672	1.22672
68552_at	small integral membrane protein 14	0.906945	0.993508	-1.00653	0.00574924	1.25088	1.25088	0.00502687	1.25905	1.25905
433904_at	OCIA domain containing 2	0.0154964	0.76368	-1.30945	0.0320855	1.25086	1.25086	0.000866221	1.63794	1.63794
102633245_at	predicted gene 15723	0.157264	1.16554	1.16554	0.0562211	1.25085	1.25085	0.484412	1.07319	1.07319
408057_at	cDNA sequence BC039771	0.503808	0.961827	-1.03969	0.00646161	1.25065	1.25065	0.00301157	1.30028	1.30028
17874_at	myeloid differentiation primary response gene 88	0.241093	0.841742	-1.18801	0.142411	1.25053	1.25053	0.0243677	1.48564	1.48564
66190_at	alkaline ceramidase 3	0.727589	0.959854	-1.04183	0.0936968	1.25029	1.25029	0.0566538	1.30258	1.30258
75605_at	lysine (K)-specific demethylase 5B	0.504813	1.04587	1.04587	0.0123335	1.25029	1.25029	0.0302311	1.19546	1.19546
19712_at	RE1-silencing transcription factor	0.747743	1.0206	1.0206	0.0102213	1.25024	1.25024	0.0153779	1.22501	1.22501
237782_at	Smith-Magenis syndrome chromosome region, candidate 8 homolog (human)	0.0395402	0.884326	-1.1308	0.00313027	1.25008	1.25008	0.000317524	1.4136	1.4136
67886_at	calmodulin regulated spectrin-associated protein family, member 2	0.997432	1.00023	1.00023	0.0176764	1.25002	1.25002	0.017751	1.24973	1.24973
20102_at	ribosomal protein S4, X-linked	0.377328	0.726516	-1.37643	0.530384	1.24998	1.24998	0.156624	1.72051	1.72051
13421_at	deoxyribonuclease 1-like 3	0.557955	0.9068	-1.10278	0.207141	1.24987	1.24987	0.0881761	1.37833	1.37833
101118_at	transmembrane protein 168	0.287345	1.05843	1.05843	0.00376508	1.24963	1.24963	0.0142486	1.18065	1.18065
68618_at	RIKEN cDNA 1110012L19 gene	0.838316	0.945295	-1.05787	0.431007	1.24962	1.24962	0.331148	1.32194	1.32194
100217422_at	small nucleolar RNA, C/D box 13	0.308643	0.739639	-1.35201	0.442821	1.24951	1.24951	0.101345	1.68935	1.68935
211488_at	2-aminoethanethiol (cysteamine) dioxygenase	0.312167	0.870834	-1.14832	0.12599	1.24943	1.24943	0.0280656	1.43475	1.43475
19275_at	protein tyrosine phosphatase, receptor type, N	0.339829	1.12751	1.12751	0.102773	1.2494	1.2494	0.409357	1.1081	1.1081
57377_at	mannosyl-oligosaccharide glucosidase	0.512986	0.930056	-1.0752	0.0767648	1.24935	1.24935	0.0299852	1.3433	1.3433
23853_at	differentially expressed in FDCP 6	0.955655	1.00325	1.00325	0.00730077	1.24932	1.24932	0.00780266	1.24527	1.24527
67326_at	RIKEN cDNA 1700037H04 gene	0.498245	0.960193	-1.04146	0.00755474	1.24925	1.24925	0.00343628	1.30104	1.30104
100113364_at	small nucleolar RNA, H/ACA box 15	0.651031	0.935461	-1.06899	0.163703	1.24914	1.24914	0.0847738	1.33532	1.33532
100125262_at	T cell receptor beta, constant region 1	0.788401	1.03732	1.03732	0.139605	1.24888	1.24888	0.204977	1.20394	1.20394
235132_at	zinc finger and BTB domain containing 44	0.0905007	1.27628	1.27628	0.116137	1.24878	1.24878	0.863131	0.978454	-1.02202
67689_at	aldehyde dehydrogenase 3 family, member B1	0.73261	1.03761	1.03761	0.074786	1.24862	1.24862	0.122781	1.20336	1.20336
72736_at	thioredoxin-related transmembrane protein 1	0.0442	1.09144	1.09144	0.000664782	1.24849	1.24849	0.0079909	1.14389	1.14389
100303751_at	small nucleolar RNA, H/ACA box 31	0.131029	0.554481	-1.80349	0.535252	1.24833	1.24833	0.0528874	2.25134	2.25134
209032_at	zinc finger CCCH-type, antiviral 1-like	0.869546	1.0312	1.0312	0.262233	1.24826	1.24826	0.327509	1.21049	1.21049
74168_at	zinc finger, DHHC domain containing 16	0.227719	0.919053	-1.08808	0.0123906	1.24821	1.24821	0.00278906	1.35814	1.35814
67746_at	RIKEN cDNA 4930577N17 gene	0.965346	1.00751	1.00751	0.228423	1.24799	1.24799	0.242653	1.23869	1.23869
231380_at	ubiquitin-like modifier activating enzyme 6	0.550544	0.943578	-1.0598	0.0525378	1.24785	1.24785	0.0227225	1.32247	1.32247
68180_at	hydroxypyruvate isomerase (putative)	0.835189	1.01631	1.01631	0.0248581	1.24778	1.24778	0.033037	1.22776	1.22776
14423_at	UDP-N-acetyl-alpha-D-galactosamine:polypeptide N-acetylgalactosaminyltransferase 1	0.221867	1.05223	1.05223	0.00103405	1.24754	1.24754	0.00385911	1.18562	1.18562
432486_at	N-acetylglucosamine-1-phosphate transferase, alpha and beta subunits	0.0741315	0.833964	-1.19909	0.0391816	1.24724	1.24724	0.00304051	1.49555	1.49555
11910_at	activating transcription factor 3	0.486657	0.934686	-1.06988	0.0516027	1.24723	1.24723	0.0194483	1.33438	1.33438
12648_at	chromodomain helicase DNA binding protein 1	0.420964	0.95442	-1.04776	0.00643547	1.24718	1.24718	0.00257077	1.30674	1.30674
100039707_at	5, 10-methenyltetrahydrofolate synthetase-like	0.549691	1.19449	1.19449	0.461053	1.2471	1.2471	0.882901	1.04404	1.04404
68108_at	small nucleolar RNA host gene 17	0.711703	1.05009	1.05009	0.130589	1.24699	1.24699	0.22182	1.18752	1.18752
74440_at	c-Maf inducing protein	0.630504	1.02935	1.02935	0.00832999	1.24684	1.24684	0.0152914	1.21129	1.21129
20346_at	sema domain, immunoglobulin domain (Ig), short basic domain, secreted, (semaphorin) 3A	0.0225015	0.814822	-1.22726	0.0166976	1.24683	1.24683	0.000723133	1.53019	1.53019
235300_at	transmembrane protein 136	0.14806	0.819122	-1.22082	0.116336	1.24669	1.24669	0.0129257	1.52198	1.52198
26433_at	procollagen-lysine, 2-oxoglutarate 5-dioxygenase 3	0.960282	1.00713	1.00713	0.158374	1.24661	1.24661	0.170064	1.23778	1.23778
404317_at	olfactory receptor 592	0.0674361	1.18927	1.18927	0.0298214	1.24661	1.24661	0.567147	1.04822	1.04822
27360_at	adducin 3 (gamma)	0.566227	0.949331	-1.05337	0.0423067	1.24642	1.24642	0.0191414	1.31294	1.31294
238692_at	zinc finger protein 874a	0.333426	0.904595	-1.10547	0.0603638	1.24622	1.24622	0.0152187	1.37766	1.37766
107476_at	acetyl-Coenzyme A carboxylase alpha	0.78916	1.0237	1.0237	0.0393256	1.24594	1.24594	0.0574252	1.2171	1.2171
211673_at	ADP-ribosylation factor guanine nucleotide-exchange factor 1(brefeldin A-inhibited)	0.27072	1.06598	1.06598	0.00586433	1.2458	1.2458	0.0253095	1.16869	1.16869
71764_at	C2 calcium-dependent domain containing 2-like	0.96809	1.00445	1.00445	0.0847456	1.24579	1.24579	0.0897828	1.24026	1.24026
72611_at	zinc finger protein 655	0.00986445	0.930084	-1.07517	2.91217e-05	1.24573	1.24573	5.54543e-06	1.33938	1.33938
108169023_at	predicted gene, 46901	0.781913	1.05646	1.05646	0.290811	1.24568	1.24568	0.41844	1.17911	1.17911
75029_at	purine-rich element binding protein G	0.210452	1.09105	1.09105	0.0123285	1.24552	1.24552	0.0771509	1.14158	1.14158
210148_at	solute carrier family 30 (zinc transporter), member 6	0.412436	0.960104	-1.04155	0.00317327	1.24535	1.24535	0.00134816	1.29709	1.29709
67300_at	clathrin, heavy polypeptide (Hc)	0.0129212	0.891129	-1.12217	0.000563054	1.24491	1.24491	5.36804e-05	1.397	1.397
109333_at	protein kinase N2	0.598633	1.03375	1.03375	0.0105306	1.24472	1.24472	0.0208921	1.20408	1.20408
12043_at	B cell leukemia/lymphoma 2	0.893026	1.00806	1.00806	0.00870926	1.24465	1.24465	0.0102724	1.2347	1.2347
50773_at	5',3'-nucleotidase, cytosolic	0.0156708	0.843344	-1.18576	0.00518627	1.24446	1.24446	0.000266207	1.47563	1.47563
232970_at	pleckstrin homology like domain, family B, member 3	0.270737	1.12776	1.12776	0.0694964	1.24445	1.24445	0.358889	1.10348	1.10348
101604_at	RIKEN cDNA E430018J23 gene	0.600384	0.924443	-1.08173	0.1749	1.24437	1.24437	0.0814786	1.34607	1.34607
100310813_at	small nucleolar RNA, H/ACA box 16A	0.0276601	0.750184	-1.33301	0.0702155	1.24436	1.24436	0.00224389	1.65874	1.65874
225020_at	fasciculation and elongation protein zeta 2 (zygin II)	0.362018	0.932759	-1.07209	0.0211678	1.24436	1.24436	0.00646905	1.33406	1.33406
56526_at	septin 6	0.941166	1.00643	1.00643	0.0393287	1.24428	1.24428	0.0436125	1.23633	1.23633
72098_at	transmembrane protein 68	0.711058	1.04209	1.04209	0.0851632	1.24426	1.24426	0.145838	1.194	1.194
70611_at	F-box protein 33	0.875866	0.988372	-1.01176	0.0226496	1.24421	1.24421	0.0184074	1.25884	1.25884
78752_at	chondroitin sulfate N-acetylgalactosaminyltransferase 2	0.137376	1.12685	1.12685	0.0202591	1.24393	1.24393	0.205799	1.1039	1.1039
66520_at	RIKEN cDNA 2610001J05 gene	0.464812	0.954623	-1.04753	0.010495	1.24382	1.24382	0.00434243	1.30295	1.30295
110006_at	glucuronidase, beta	0.00208997	0.782361	-1.27818	0.0037463	1.24364	1.24364	6.69637e-05	1.5896	1.5896
382686_at	RIKEN cDNA 3110053B16 gene	0.39441	1.13458	1.13458	0.164501	1.24348	1.24348	0.530266	1.09599	1.09599
21982_at	transmembrane protein 165	0.893608	1.0066	1.0066	0.0036252	1.24341	1.24341	0.00420185	1.23525	1.23525
216850_at	KDM1 lysine (K)-specific demethylase 6B	0.489569	1.03112	1.03112	0.00195497	1.24339	1.24339	0.00412449	1.20587	1.20587
71310_at	TBC1 domain family, member 9	0.493461	0.943092	-1.06034	0.035088	1.24339	1.24339	0.0138112	1.31842	1.31842
244879_at	nuclear protein in the AT region	0.460817	0.957223	-1.04469	0.00776349	1.24333	1.24333	0.00328489	1.29889	1.29889
320799_at	zinc fingers and homeoboxes 3	0.0568914	1.24844	1.24844	0.0605124	1.24314	1.24314	0.9655	0.995755	-1.00426
211499_at	transmembrane protein 87A	0.990629	0.999145	-1.00086	0.0207673	1.24281	1.24281	0.020446	1.24387	1.24387
106672_at	expressed sequence AI413582	0.435263	0.870175	-1.14919	0.23934	1.24273	1.24273	0.0759429	1.42814	1.42814
19651_at	RB transcriptional corepressor like 2	0.355001	1.02668	1.02668	0.000169746	1.2426	1.2426	0.000346485	1.21031	1.21031
71738_at	MAM domain containing 2	0.00239663	0.808564	-1.23676	0.00215079	1.24252	1.24252	5.30208e-05	1.5367	1.5367
19143_at	suppression of tumorigenicity 14 (colon carcinoma)	0.638707	1.0473	1.0473	0.0594663	1.24224	1.24224	0.117712	1.18613	1.18613
234967_at	solute carrier family 36 (proton/amino acid symporter), member 4	0.678839	0.941222	-1.06245	0.17047	1.24219	1.24219	0.093465	1.31976	1.31976
13803_at	ectodermal-neural cortex 1	0.0013896	0.847088	-1.18052	0.000335811	1.24201	1.24201	1.33604e-05	1.46621	1.46621
72472_at	solute carrier family 16 (monocarboxylic acid transporters), member 10	0.0160693	1.17411	1.17411	0.0042051	1.24194	1.24194	0.289958	1.05777	1.05777
320534_at	transmembrane protein 104	0.425053	1.12667	1.12667	0.171221	1.24183	1.24183	0.511191	1.10222	1.10222
13350_at	diacylglycerol O-acyltransferase 1	0.947714	1.01083	1.01083	0.218556	1.24175	1.24175	0.239498	1.22845	1.22845
67828_at	late cornified envelope 1F	0.750313	1.03662	1.03662	0.0917827	1.24165	1.24165	0.145588	1.19779	1.19779
329562_at	RIKEN cDNA A530013C23 gene	0.0668819	1.21771	1.21771	0.0495029	1.24157	1.24157	0.833084	1.0196	1.0196
233168_at	expressed sequence AI987944	0.977608	1.0057	1.0057	0.308268	1.24128	1.24128	0.320062	1.23425	1.23425
26968_at	immunoglobulin superfamily containing leucine-rich repeat	0.0292298	0.712384	-1.40374	0.119812	1.24087	1.24087	0.00346185	1.74185	1.74185
381058_at	unc-93 homolog A (C. elegans)	0.162254	1.24579	1.24579	0.168761	1.24087	1.24087	0.978056	0.996052	-1.00396
102636041_at	predicted gene, 38484	0.101203	1.23427	1.23427	0.0947025	1.24072	1.24072	0.96336	1.00522	1.00522
13874_at	epiregulin	0.200819	0.909999	-1.0989	0.0167014	1.24072	1.24072	0.00324951	1.36343	1.36343
15587_at	hyaluronoglucosaminidase 2	0.199392	0.874358	-1.1437	0.0598018	1.24062	1.24062	0.00942416	1.41889	1.41889
71175_at	Nipped-B homolog (Drosophila)	0.39325	1.06831	1.06831	0.0239883	1.24062	1.24062	0.0826158	1.16129	1.16129
225339_at	AMME chromosomal region gene 1-like	0.853994	1.01244	1.01244	0.0154532	1.24046	1.24046	0.0196614	1.22522	1.22522
78339_at	tweety family member 3	0.911618	0.989478	-1.01063	0.0565513	1.24026	1.24026	0.0483072	1.25345	1.25345
102640338_at	predicted gene, 26782	0.438485	1.2471	1.2471	0.449484	1.24021	1.24021	0.98406	0.994472	-1.00556
19729_at	solute carrier family 50 (sugar transporter), member 1	0.93879	1.00854	1.00854	0.089122	1.24016	1.24016	0.0995803	1.22966	1.22966
236749_at	predicted gene 4907	0.195714	1.37657	1.37657	0.365051	1.23998	1.23998	0.650915	0.900774	-1.11016
112405_at	egl-9 family hypoxia-inducible factor 1	0.440915	0.941202	-1.06247	0.0263478	1.23995	1.23995	0.00947341	1.31742	1.31742
100043188_at	predicted gene 10696	0.0876272	1.56915	1.56915	0.368295	1.23982	1.23982	0.327491	0.790122	-1.26563
58250_at	carbohydrate sulfotransferase 11	0.680618	0.976199	-1.02438	0.00838467	1.23981	1.23981	0.00514878	1.27004	1.27004
19047_at	protein phosphatase 1, catalytic subunit, gamma isoform	0.793068	1.08046	1.08046	0.475786	1.23931	1.23931	0.644079	1.14702	1.14702
16897_at	lethal giant larvae homolog 1 (Drosophila)	0.666805	1.02877	1.02877	0.0141453	1.23909	1.23909	0.0250415	1.20444	1.20444
75965_at	zinc finger, DHHC domain containing 20	0.290763	1.05265	1.05265	0.00288262	1.23909	1.23909	0.0103173	1.17712	1.17712
67010_at	RNA binding motif protein 7	0.296221	0.921156	-1.08559	0.0244496	1.23907	1.23907	0.00614807	1.34513	1.34513
72518_at	RIKEN cDNA 2610307P16 gene	0.83335	0.975657	-1.02495	0.10457	1.23899	1.23899	0.0771347	1.26991	1.26991
71782_at	ankyrin repeat and LEM domain containing 2	0.355894	1.09348	1.09348	0.0534997	1.23888	1.23888	0.211859	1.13297	1.13297
12361_at	calcium/calmodulin-dependent serine protein kinase (MAGUK family)	0.519073	0.934204	-1.07043	0.0745857	1.23887	1.23887	0.0295757	1.32613	1.32613
69579_at	RIKEN cDNA 2310034P14 gene	0.672809	1.03701	1.03701	0.0398475	1.23887	1.23887	0.0729223	1.19466	1.19466
54484_at	makorin, ring finger protein, 1	0.679385	0.955513	-1.04656	0.087058	1.23885	1.23885	0.04798	1.29653	1.29653
102633000_at	uncharacterized LOC102633000	0.319842	0.863238	-1.15843	0.165607	1.23867	1.23867	0.0373982	1.43491	1.43491
94218_at	cyclin M3	0.0711853	1.13077	1.13077	0.0088678	1.2385	1.2385	0.156205	1.09527	1.09527
192166_at	sarcosine dehydrogenase	0.863811	0.978066	-1.02243	0.135059	1.23844	1.23844	0.105401	1.26621	1.26621
66357_at	oligosaccharyltransferase complex subunit (non-catalytic)	0.107815	1.22775	1.22775	0.096522	1.23844	1.23844	0.938987	1.00871	1.00871
449630_at	small nucleolar RNA, C/D box 15A	0.995323	0.999349	-1.00065	0.0919836	1.23815	1.23815	0.0912081	1.23896	1.23896
26457_at	solute carrier family 27 (fatty acid transporter), member 1	0.159203	0.849536	-1.17711	0.0799578	1.2381	1.2381	0.00995106	1.45739	1.45739
21664_at	pleckstrin homology like domain, family A, member 1	0.52532	0.923805	-1.08248	0.119165	1.23809	1.23809	0.0471083	1.34021	1.34021
211652_at	WW, C2 and coiled-coil domain containing 1	0.133663	0.873589	-1.1447	0.0337489	1.23808	1.23808	0.00422188	1.41723	1.41723
100217440_at	small nucleolar RNA, H/ACA box 61	0.246014	0.721299	-1.38639	0.433008	1.23804	1.23804	0.0776761	1.7164	1.7164
100217435_at	small nucleolar RNA, C/D box 90	0.782442	0.959133	-1.04261	0.190045	1.23792	1.23792	0.127797	1.29067	1.29067
17057_at	killer cell lectin-like receptor subfamily B member 1A	0.617411	0.938674	-1.06533	0.126158	1.23789	1.23789	0.06093	1.31877	1.31877
12567_at	cyclin-dependent kinase 4	0.00174512	0.742121	-1.34749	0.00870339	1.23773	1.23773	9.4411e-05	1.66782	1.66782
17137_at	melanoma antigen, family A, 1	0.941953	1.02319	1.02319	0.506498	1.23772	1.23772	0.551692	1.20967	1.20967
245007_at	zinc finger and BTB domain containing 38	0.00733629	0.867609	-1.15259	0.000993593	1.23766	1.23766	5.99489e-05	1.42652	1.42652
68817_at	DNA-damage inducible protein 2	0.856158	1.0085	1.0085	0.00310887	1.23749	1.23749	0.00378548	1.22707	1.22707
15586_at	hyaluronoglucosaminidase 1	0.392379	0.884224	-1.13094	0.16235	1.23699	1.23699	0.0456532	1.39896	1.39896
70481_at	paraneoplastic antigen MA1	0.958219	1.00533	1.00533	0.0715434	1.23693	1.23693	0.0771434	1.23037	1.23037
100561_at	solute carrier family 15, member 4	0.026132	1.18549	1.18549	0.0104912	1.23692	1.23692	0.491486	1.04339	1.04339
18049_at	nerve growth factor	0.0526044	0.855101	-1.16945	0.0170135	1.23676	1.23676	0.00128271	1.44633	1.44633
16373_at	Iroquois related homeobox 3	0.0648325	0.858831	-1.16437	0.0198462	1.23656	1.23656	0.00165519	1.43981	1.43981
18844_at	plexin A1	0.0322829	0.91206	-1.09642	0.000687964	1.23651	1.23651	9.4765e-05	1.35574	1.35574
71819_at	kinesin family member 23	0.0166666	0.738987	-1.3532	0.0606065	1.23635	1.23635	0.00138931	1.67304	1.67304
57294_at	ribosomal protein S27	0.915088	0.984125	-1.01613	0.190885	1.23633	1.23633	0.163986	1.25627	1.25627
232431_at	G protein-coupled receptor, family C, group 5, member A	0.187807	0.750893	-1.33175	0.313467	1.23624	1.23624	0.0414253	1.64636	1.64636
56705_at	RAN binding protein 9	0.935503	0.995134	-1.00489	0.0104715	1.23624	1.23624	0.00947639	1.24228	1.24228
212547_at	nucleolus and neural progenitor protein	0.736807	0.973309	-1.02742	0.0329412	1.23604	1.23604	0.0208465	1.26994	1.26994
17113_at	mannose-6-phosphate receptor, cation dependent	0.10839	0.907909	-1.10143	0.00614731	1.23573	1.23573	0.000951951	1.36107	1.36107
16451_at	Janus kinase 1	0.0149974	0.910815	-1.09792	0.000262419	1.23569	1.23569	3.3333e-05	1.35669	1.35669
16785_at	ribosomal protein SA	0.369666	1.18864	1.18864	0.28004	1.23562	1.23562	0.835044	1.03952	1.03952
102442_at	DENN/MADD domain containing 4A	0.454275	1.06253	1.06253	0.031635	1.23549	1.23549	0.0938793	1.16278	1.16278
21810_at	transforming growth factor, beta induced	0.6848	0.979459	-1.02097	0.00487411	1.23533	1.23533	0.00310568	1.26124	1.26124
240120_at	zinc finger protein 119b	0.848945	1.02365	1.02365	0.122325	1.23532	1.23532	0.16095	1.20678	1.20678
17925_at	myosin IXb	0.674115	0.979366	-1.02107	0.00420232	1.23531	1.23531	0.00265792	1.26134	1.26134
384783_at	insulin receptor substrate 2	0.628116	1.03869	1.03869	0.0295623	1.23531	1.23531	0.058649	1.18929	1.18929
70348_at	ubiquitin-conjugating enzyme E2C binding protein	0.201986	1.11828	1.11828	0.0352107	1.2353	1.2353	0.249353	1.10465	1.10465
16416_at	integrin beta 3	0.442829	1.06427	1.06427	0.0317338	1.23527	1.23527	0.0970384	1.16067	1.16067
110759_at	immunoglobulin kappa joining 1	0.577551	1.17406	1.17406	0.468372	1.23487	1.23487	0.85915	1.05179	1.05179
27493_at	RIKEN cDNA A230006K03 gene	0.362796	1.28135	1.28135	0.43418	1.23487	1.23487	0.888108	0.963718	-1.03765
385120_at	immunoglobulin kappa chain variable 4-70	0.430817	0.92163	-1.08503	0.0718303	1.23481	1.23481	0.0231951	1.33981	1.33981
16798_at	large tumor suppressor	0.563178	1.03764	1.03764	0.0129603	1.2348	1.2348	0.0280668	1.19001	1.19001
20090_at	ribosomal protein S29	0.373469	1.12583	1.12583	0.137982	1.23479	1.23479	0.48201	1.09677	1.09677
93685_at	ectonucleoside triphosphate diphosphohydrolase 7	0.281144	0.772682	-1.29419	0.371427	1.23411	1.23411	0.0751111	1.59717	1.59717
21955_at	troponin T1, skeletal, slow	0.00104612	0.73947	-1.35232	0.00627249	1.23378	1.23378	5.72749e-05	1.66846	1.66846
66455_at	canopy FGF signaling regulator 4	0.11599	0.819928	-1.21962	0.100036	1.23378	1.23378	0.00918998	1.50474	1.50474
100217416_at	small nucleolar RNA, H/ACA box 2B	0.275865	1.19598	1.19598	0.209083	1.23376	1.23376	0.841894	1.03159	1.03159
68177_at	emopamil binding protein-like	0.646936	0.961594	-1.03994	0.0415672	1.23362	1.23362	0.022068	1.28289	1.28289
70155_at	opioid growth factor receptor-like 1	0.375003	0.939957	-1.06388	0.0175462	1.23344	1.23344	0.00565764	1.31223	1.31223
70425_at	casein kinase 1, gamma 3	0.11899	1.11009	1.11009	0.0107714	1.23297	1.23297	0.117448	1.11069	1.11069
108167482_at	predicted gene, 46011	0.406651	0.799661	-1.25053	0.435603	1.2328	1.2328	0.134845	1.54165	1.54165
109263_at	rearranged L-myc fusion sequence	0.00660412	1.11539	1.11539	0.000235555	1.23276	1.23276	0.00979422	1.10522	1.10522
21678_at	TEA domain family member 3	0.85758	1.02055	1.02055	0.102485	1.23252	1.23252	0.13285	1.20771	1.20771
634104_at	olfactory receptor 287	0.295182	0.908249	-1.10102	0.0471835	1.23239	1.23239	0.0108825	1.35688	1.35688
654459_at	defensin beta 25	0.319895	1.07524	1.07524	0.0206095	1.23207	1.23207	0.0880728	1.14586	1.14586
195434_at	UTP14B small subunit processome component	0.0111912	0.797771	-1.25349	0.0157182	1.23186	1.23186	0.000441131	1.54412	1.54412
68401_at	glucose 6 phosphatase, catalytic, 3	0.251612	1.2893	1.2893	0.338766	1.23142	1.23142	0.82625	0.955106	-1.047
100169878_at	predicted gene 10941	0.0873438	1.16326	1.16326	0.0308065	1.23137	1.23137	0.471662	1.05855	1.05855
100216537_at	small nucleolar RNA, C/D box 104	0.0358529	0.807195	-1.23886	0.0397048	1.23135	1.23135	0.00180905	1.52547	1.52547
15484_at	hydroxysteroid 11-beta dehydrogenase 2	0.141053	1.118	1.118	0.0195267	1.23131	1.23131	0.192804	1.10135	1.10135
14369_at	frizzled class receptor 7	0.363553	0.920783	-1.08603	0.0479345	1.23126	1.23126	0.0134501	1.33719	1.33719
66863_at	leucine-zipper-like transcriptional regulator, 1	0.815484	0.988087	-1.01206	0.0054873	1.23123	1.23123	0.00421058	1.24607	1.24607
21429_at	upstream binding transcription factor, RNA polymerase I	0.389518	1.0593	1.0593	0.0154632	1.23116	1.23116	0.0518389	1.16224	1.16224
18718_at	phosphatidylinositol-5-phosphate 4-kinase, type II, alpha	0.0420606	1.16813	1.16813	0.013717	1.23112	1.23112	0.417669	1.05392	1.05392
19274_at	protein tyrosine phosphatase, receptor type, M	0.736051	1.03126	1.03126	0.0544052	1.23104	1.23104	0.0884525	1.19373	1.19373
67556_at	phosphatidylinositol glycan anchor biosynthesis, class M	0.0199749	1.09158	1.09158	0.000299969	1.23101	1.23101	0.00502117	1.12774	1.12774
210135_at	zinc finger protein 180	0.983918	0.997997	-1.00201	0.072382	1.23093	1.23093	0.0703158	1.23341	1.23341
19159_at	cytohesin 3	0.650734	0.956104	-1.04591	0.0696881	1.23091	1.23091	0.0365087	1.28743	1.28743
67873_at	methylthioribose-1-phosphate isomerase 1	0.462061	1.05554	1.05554	0.0234664	1.23081	1.23081	0.0670591	1.16604	1.16604
208228_at	MOB kinase activator 3A	0.571926	0.973584	-1.02713	0.00355594	1.2308	1.2308	0.00195062	1.26419	1.26419
100038718_at	predicted gene 10494	0.0904521	0.851599	-1.17426	0.0403864	1.23075	1.23075	0.00361286	1.44522	1.44522
13396_at	distal-less homeobox 6	0.637969	1.06033	1.06033	0.129846	1.23063	1.23063	0.254681	1.1606	1.1606
108167368_at	uncharacterized LOC108167368	0.57437	1.04088	1.04088	0.0218837	1.23037	1.23037	0.0479133	1.18205	1.18205
100217465_at	small nucleolar RNA, C/D box 111	0.322714	0.834135	-1.19885	0.264386	1.23025	1.23025	0.0604039	1.47489	1.47489
67341_at	achaete-scute family bHLH transcription factor 4	0.441049	1.09624	1.09624	0.112445	1.23006	1.23006	0.341085	1.12207	1.12207
18538_at	proliferating cell nuclear antigen	0.115815	0.761984	-1.31236	0.21127	1.23	1.23	0.0177655	1.61421	1.61421
258705_at	olfactory receptor 398	0.233402	1.15264	1.15264	0.101744	1.22997	1.22997	0.566884	1.0671	1.0671
266632_at	interleukin-1 receptor-associated kinase 4	0.116591	0.884612	-1.13044	0.0213742	1.22971	1.22971	0.00264891	1.39011	1.39011
67397_at	endoplasmic reticulum protein 29	0.275507	0.884424	-1.13068	0.0899818	1.22967	1.22967	0.018161	1.39036	1.39036
72504_at	TATA-box binding protein associated factor 4b	0.756861	0.965992	-1.03521	0.100946	1.22964	1.22964	0.0645045	1.27293	1.27293
19092_at	protein kinase, cGMP-dependent, type II	0.00223473	0.744949	-1.34237	0.0117178	1.22952	1.22952	0.000130002	1.65048	1.65048
16886_at	LIM motif-containing protein kinase 2	0.364003	1.0527	1.0527	0.00752999	1.22951	1.22951	0.024995	1.16796	1.16796
213480_at	T cell receptor alpha variable 7-6	0.929978	0.986171	-1.01402	0.222997	1.22942	1.22942	0.197065	1.24666	1.24666
71609_at	TNFRSF1A-associated via death domain	0.95237	1.00842	1.00842	0.176295	1.22932	1.22932	0.191908	1.21905	1.21905
70549_at	talin 2	0.000370488	0.755833	-1.32304	0.00184892	1.22922	1.22922	1.63028e-05	1.62631	1.62631
19128_at	protein S (alpha)	0.00527657	0.720328	-1.38826	0.0364229	1.22898	1.22898	0.000440268	1.70614	1.70614
240261_at	coiled-coil domain containing 112	0.514663	1.07268	1.07268	0.0881508	1.22894	1.22894	0.228167	1.14568	1.14568
58916_at	myotilin	0.283215	0.860092	-1.16267	0.158591	1.22858	1.22858	0.0316533	1.42843	1.42843
28193_at	receptor accessory protein 3	0.109647	0.895619	-1.11655	0.0127572	1.22857	1.22857	0.00169374	1.37176	1.37176
17859_at	MAX interactor 1, dimerization protein	0.329601	0.946771	-1.05622	0.00718655	1.22854	1.22854	0.00232783	1.29761	1.29761
238871_at	phosphodiesterase 4D, cAMP specific	0.671175	0.958522	-1.04327	0.0733427	1.22852	1.22852	0.0399425	1.28168	1.28168
20850_at	signal transducer and activator of transcription 5A	0.590227	1.0383	1.0383	0.0208072	1.22835	1.22835	0.0439077	1.18304	1.18304
71228_at	discs, large homolog 5 (Drosophila)	0.711085	0.978215	-1.02227	0.0109998	1.22835	1.22835	0.00699197	1.25571	1.25571
12527_at	CD9 antigen	0.169845	0.825014	-1.2121	0.146481	1.22831	1.22831	0.0179756	1.48883	1.48883
70325_at	phosphatidylinositol glycan anchor biosynthesis, class W	0.218706	0.913249	-1.09499	0.0209064	1.22793	1.22793	0.0041864	1.34458	1.34458
27054_at	SEC23 homolog B, COPII coat complex component	0.479714	0.949037	-1.0537	0.025396	1.22785	1.22785	0.00997	1.29379	1.29379
100302601_at	small nucleolar RNA, C/D box 83B	0.868436	1.02732	1.02732	0.236868	1.22738	1.22738	0.297334	1.19474	1.19474
17428_at	max binding protein	0.608025	1.04501	1.04501	0.0457438	1.22689	1.22689	0.0961336	1.17405	1.17405
243272_at	strawberry notch homolog 1 (Drosophila)	0.555486	0.95154	-1.05093	0.0424983	1.22666	1.22666	0.0188051	1.28913	1.28913
17777_at	microsomal triglyceride transfer protein	0.0207721	0.816877	-1.22418	0.019966	1.22665	1.22665	0.000773204	1.50164	1.50164
381410_at	zinc finger protein 408	0.933093	0.992939	-1.00711	0.045086	1.22662	1.22662	0.0400757	1.23535	1.23535
56805_at	zinc finger and BTB domain containing 33	0.758409	0.982591	-1.01772	0.00960784	1.2264	1.2264	0.00662616	1.24813	1.24813
667552_at	predicted gene 8700	0.297225	1.23704	1.23704	0.315518	1.22639	1.22639	0.964534	0.991398	-1.00868
100217415_at	small Cajal body-specific RNA 6	0.745974	1.04935	1.04935	0.200736	1.22637	1.22637	0.314389	1.16869	1.16869
100217453_at	small nucleolar RNA, C/D box 16A	0.862464	0.977725	-1.02278	0.152628	1.22632	1.22632	0.118887	1.25426	1.25426
53610_at	non-POU-domain-containing, octamer binding protein	0.123034	1.18013	1.18013	0.0692153	1.22631	1.22631	0.692142	1.03913	1.03913
12476_at	CD151 antigen	0.000320762	0.759797	-1.31614	0.00155898	1.22626	1.22626	1.37427e-05	1.61393	1.61393
27015_at	polymerase (DNA directed), kappa	0.0950157	0.804925	-1.24235	0.112312	1.22603	1.22603	0.00856397	1.52317	1.52317
67168_at	lysophosphatidic acid receptor 6	0.00127269	0.686745	-1.45614	0.021556	1.22593	1.22593	0.000121547	1.78514	1.78514
240476_at	zinc finger protein 407	0.555046	1.05338	1.05338	0.0499703	1.2259	1.2259	0.118217	1.16377	1.16377
229542_at	GATA zinc finger domain containing 2B	0.00519421	1.10031	1.10031	9.76548e-05	1.22582	1.22582	0.00288487	1.11407	1.11407
16969_at	zinc finger and BTB domain containing 7a	0.21554	1.13827	1.13827	0.0724972	1.22573	1.22573	0.458909	1.07684	1.07684
58186_at	RAD18 E3 ubiquitin protein ligase	0.0700849	0.860047	-1.16273	0.0249943	1.22562	1.22562	0.00207636	1.42506	1.42506
100041734_at	RIKEN cDNA 4930522L14 gene	0.28451	1.27019	1.27019	0.356187	1.22559	1.22559	0.866384	0.964888	-1.03639
12224_at	Kruppel-like factor 5	0.815555	1.01271	1.01271	0.00776509	1.22556	1.22556	0.010326	1.21018	1.21018
20832_at	signal sequence receptor, delta	0.202271	1.14291	1.14291	0.0720987	1.22556	1.22556	0.482622	1.07232	1.07232
100039239_at	predicted gene 2115	0.059727	1.06017	1.06017	0.000194725	1.22552	1.22552	0.00120779	1.15597	1.15597
14762_at	G protein-coupled receptor 33	0.11274	1.19548	1.19548	0.0789101	1.22546	1.22546	0.805368	1.02508	1.02508
57357_at	steroid 5 alpha-reductase 3	0.0625138	0.859137	-1.16396	0.0223004	1.22543	1.22543	0.00176014	1.42636	1.42636
14283_at	fos-like antigen 1	0.00971865	0.697557	-1.43357	0.0799355	1.22527	1.22527	0.00111449	1.75652	1.75652
329795_at	transmembrane protein 67	0.425179	0.950598	-1.05197	0.0140592	1.2249	1.2249	0.00520417	1.28856	1.28856
434339_at	adaptor-related protein complex 3, sigma 1 subunit, pseudogene 2	0.446496	0.787135	-1.27043	0.516002	1.22479	1.22479	0.183174	1.55601	1.55601
319155_at	histone cluster 1, H4c	0.584785	0.930144	-1.0751	0.157188	1.22477	1.22477	0.0707451	1.31676	1.31676
56706_at	cyclin L1	0.750092	0.981246	-1.01911	0.0117586	1.22477	1.22477	0.00793514	1.24818	1.24818
77582_at	membrane bound O-acyltransferase domain containing 7	0.553148	1.12043	1.12043	0.305646	1.22477	1.22477	0.640382	1.09313	1.09313
277010_at	MARVEL (membrane-associating) domain containing 1	0.050373	0.799524	-1.25074	0.0690264	1.22463	1.22463	0.00349396	1.5317	1.5317
22284_at	ubiquitin specific peptidase 9, X chromosome	0.805029	0.983461	-1.01682	0.0202043	1.22461	1.22461	0.0146275	1.24521	1.24521
230709_at	zinc metallopeptidase, STE24	0.00359903	1.12912	1.12912	0.00024894	1.22454	1.22454	0.0214069	1.08451	1.08451
11749_at	annexin A6	0.0133705	0.787459	-1.26991	0.0260324	1.22448	1.22448	0.000683734	1.55497	1.55497
552899_at	UDP glucuronosyltransferase 2 family, polypeptide A2	0.522366	1.12228	1.12228	0.278213	1.22446	1.22446	0.626289	1.09105	1.09105
329650_at	mediator complex subunit 12-like	0.277276	1.06374	1.06374	0.0078548	1.22437	1.22437	0.0346694	1.15101	1.15101
56289_at	Ras association (RalGDS/AF-6) domain family member 1	0.478859	0.937976	-1.06613	0.0543725	1.22423	1.22423	0.0200613	1.30518	1.30518
78749_at	filamin A interacting protein 1-like	0.341486	0.921511	-1.08517	0.0431217	1.22422	1.22422	0.011515	1.32849	1.32849
319176_at	histone cluster 2, H2ac	0.192953	0.842003	-1.18764	0.135422	1.22414	1.22414	0.0188251	1.45385	1.45385
14466_at	glucosidase, beta, acid	0.000526636	0.88597	-1.12871	3.00366e-05	1.22377	1.22377	1.93084e-06	1.38127	1.38127
20852_at	signal transducer and activator of transcription 6	0.893202	1.0076	1.0076	0.00968413	1.22357	1.22357	0.0114414	1.21435	1.21435
212514_at	spindle and centriole associated protein 1	0.314962	0.88112	-1.13492	0.1311	1.22355	1.22355	0.0294082	1.38863	1.38863
14758_at	glycoprotein m6b	0.508762	0.935991	-1.06839	0.0762374	1.22319	1.22319	0.0295069	1.30684	1.30684
20585_at	helicase-like transcription factor	0.856678	1.03395	1.03395	0.298906	1.22309	1.22309	0.379517	1.18292	1.18292
15530_at	perlecan (heparan sulfate proteoglycan 2)	0.246705	1.1016	1.1016	0.0369888	1.22308	1.22308	0.214651	1.11028	1.11028
99512_at	WD repeat domain 47	0.252286	0.935855	-1.06854	0.00850111	1.22301	1.22301	0.00219473	1.30683	1.30683
12452_at	cyclin G2	0.962387	0.997628	-1.00238	0.0059042	1.22297	1.22297	0.00559056	1.22588	1.22588
100529074_at	small nucleolar RNA, H/ACA box 33	0.625122	0.923067	-1.08335	0.243252	1.22291	1.22291	0.120487	1.32483	1.32483
14725_at	low density lipoprotein receptor-related protein 2	0.643191	0.978963	-1.02149	0.00363918	1.22288	1.22288	0.00221867	1.24916	1.24916
17129_at	SMAD family member 5	0.16263	1.06444	1.06444	0.00216863	1.22274	1.22274	0.0123208	1.14872	1.14872
70551_at	transmembrane and tetratricopeptide repeat containing 4	0.0721349	0.860852	-1.16164	0.0264832	1.22269	1.22269	0.00221368	1.42033	1.42033
329739_at	family with sequence similarity 102, member B	0.291429	1.12698	1.12698	0.099857	1.22258	1.22258	0.460856	1.08483	1.08483
114893_at	DCN1, defective in cullin neddylation 1, domain containing 1 (S. cerevisiae)	0.472394	1.07387	1.07387	0.0739541	1.22254	1.22254	0.212583	1.13844	1.13844
78514_at	Rho GTPase activating protein 10	0.58691	0.962405	-1.03906	0.0237561	1.22247	1.22247	0.0116144	1.27022	1.27022
13875_at	Ets2 repressor factor	0.262798	0.904024	-1.10617	0.0492066	1.22236	1.22236	0.0101572	1.35213	1.35213
66054_at	CNDP dipeptidase 2 (metallopeptidase M20 family)	0.913502	1.01581	1.01581	0.197397	1.22222	1.22222	0.229945	1.2032	1.2032
17904_at	myosin, light polypeptide 6, alkali, smooth muscle and non-muscle	0.774294	1.13784	1.13784	0.657674	1.2221	1.2221	0.87364	1.07405	1.07405
53881_at	solute carrier family 5 (inositol transporters), member 3	0.00312656	0.753189	-1.32769	0.0150777	1.22209	1.22209	0.000186284	1.62255	1.62255
215751_at	glycoprotein integral membrane 1	0.470809	0.915163	-1.0927	0.132755	1.22179	1.22179	0.0460188	1.33505	1.33505
207958_at	asparagine-linked glycosylation 11 (alpha-1,2-mannosyltransferase)	0.843606	1.01589	1.01589	0.039741	1.22175	1.22175	0.0524958	1.20264	1.20264
252972_at	two pore channel 1	0.186184	0.87298	-1.1455	0.0700656	1.22174	1.22174	0.0101744	1.39951	1.39951
101540_at	protein kinase D2	0.748982	0.966318	-1.03486	0.0979423	1.22169	1.22169	0.0616695	1.26427	1.26427
26447_at	polymerase (DNA directed), iota	0.693842	1.04501	1.04501	0.109298	1.22169	1.22169	0.193035	1.16907	1.16907
114679_at	selenoprotein M	0.190072	0.886556	-1.12796	0.0493538	1.22168	1.22168	0.00767946	1.37801	1.37801
14726_at	podoplanin	0.721214	0.983223	-1.01706	0.00444153	1.22165	1.22165	0.00300012	1.24249	1.24249
21886_at	transducin-like enhancer of split 2	0.930604	0.991378	-1.0087	0.0805852	1.22162	1.22162	0.0710906	1.23225	1.23225
72549_at	receptor accessory protein 4	0.297758	0.862411	-1.15954	0.174161	1.22158	1.22158	0.0364714	1.41648	1.41648
105243090_at	keratin-associated protein 5-5-like	0.201755	1.15667	1.15667	0.0962312	1.22157	1.22157	0.610206	1.05611	1.05611
12091_at	galactosidase, beta 1	0.105736	0.875262	-1.14252	0.0289625	1.22133	1.22133	0.00313056	1.39539	1.39539
217615_at	NA	0.783959	1.01832	1.01832	0.0196556	1.22126	1.22126	0.0284412	1.19928	1.19928
100529077_at	small nucleolar RNA, C/D box 42B	0.573151	0.925377	-1.08064	0.1757	1.2212	1.2212	0.0771425	1.31968	1.31968
18242_at	ornithine aminotransferase	0.353329	0.900834	-1.11008	0.102618	1.22119	1.22119	0.0262749	1.35562	1.35562
15931_at	iduronate 2-sulfatase	0.664956	0.970312	-1.0306	0.0234594	1.22116	1.22116	0.0132526	1.25852	1.25852
75614_at	RAB26, member RAS oncogene family, opposite strand	0.0393043	0.831601	-1.2025	0.0295553	1.22079	1.22079	0.00156429	1.468	1.468
56338_at	thioredoxin interacting protein	0.0502979	1.17851	1.17851	0.0251537	1.22057	1.22057	0.620755	1.03569	1.03569
17101_at	lysosomal trafficking regulator	0.468897	1.04254	1.04254	0.0101174	1.22055	1.22055	0.0264714	1.17074	1.17074
236900_at	pyruvate dehydrogenase kinase, isoenzyme 3	0.0435066	0.768979	-1.30043	0.101253	1.22052	1.22052	0.00417486	1.58719	1.58719
13521_at	solute carrier family 26 (sulfate transporter), member 2	0.84946	0.987204	-1.01296	0.0220715	1.22045	1.22045	0.0171718	1.23627	1.23627
18612_at	ets variant 4	0.479792	1.04761	1.04761	0.0180407	1.22028	1.22028	0.048394	1.16482	1.16482
18822_at	procollagen-lysine, 2-oxoglutarate 5-dioxygenase 1	0.637353	1.02786	1.02786	0.011445	1.22022	1.22022	0.0211706	1.18714	1.18714
245638_at	TBC1 domain family, member 8B	0.890867	0.990856	-1.00923	0.0210978	1.22018	1.22018	0.0176021	1.23144	1.23144
664901_at	vesicle-associated membrane protein 7, pseudogene	0.477869	1.05113	1.05113	0.0233958	1.22018	1.22018	0.0642543	1.16083	1.16083
74355_at	SMC hinge domain containing 1	0.611978	0.94509	-1.0581	0.108579	1.22007	1.22007	0.0519567	1.29096	1.29096
20491_at	src-like adaptor	0.767645	1.01616	1.01616	0.00860063	1.22004	1.22004	0.012418	1.20064	1.20064
209707_at	ligand dependent nuclear receptor corepressor-like	0.258479	1.12815	1.12815	0.0852421	1.22002	1.22002	0.448711	1.08143	1.08143
69226_at	sorting nexing 24	0.605282	0.955855	-1.04618	0.0533039	1.21987	1.21987	0.0257776	1.27621	1.27621
72141_at	ADP-dependent glucokinase	0.0433243	0.801233	-1.24808	0.0620817	1.21975	1.21975	0.0028772	1.52234	1.52234
329165_at	abl-interactor 2	0.86229	1.01465	1.01465	0.048432	1.21956	1.21956	0.062	1.20195	1.20195
234595_at	solute carrier family 38, member 7	0.156869	0.871432	-1.14754	0.0584052	1.21954	1.21954	0.00753268	1.39946	1.39946
105243878_at	predicted gene 12031	0.360593	1.23343	1.23343	0.38545	1.21947	1.21947	0.958929	0.988683	-1.01145
14977_at	solute carrier family 39 (zinc transporter), member 7	0.746735	1.03212	1.03212	0.0780281	1.21945	1.21945	0.124655	1.1815	1.1815
18130_at	integrator complex subunit 6	0.691298	1.03711	1.03711	0.0637472	1.21941	1.21941	0.113435	1.17578	1.17578
108167624_at	uncharacterized LOC108167624	0.669275	1.10253	1.10253	0.396865	1.21938	1.21938	0.659508	1.10598	1.10598
76448_at	protein phosphatase 1, regulatory subunit 18	0.02595	0.71709	-1.39452	0.13031	1.2192	1.2192	0.00335374	1.7002	1.7002
211472_at	olfactory receptor 1373	0.19614	1.4423	1.4423	0.461302	1.21918	1.21918	0.529414	0.845305	-1.18301
621203_at	predicted gene 6205	0.298912	1.16277	1.16277	0.185827	1.21913	1.21913	0.733383	1.04848	1.04848
19122_at	prion protein	0.0174249	0.778055	-1.28526	0.0425093	1.21908	1.21908	0.00113217	1.56684	1.56684
100039940_at	actin, gamma, cytoplasmic 1 pseudogene	0.0314323	0.787055	-1.27056	0.0602494	1.219	1.219	0.00221327	1.54881	1.54881
11852_at	ras homolog family member B	0.165158	1.10511	1.10511	0.0203024	1.219	1.219	0.171947	1.10306	1.10306
11843_at	ADP-ribosylation factor 4	0.0547497	0.905827	-1.10396	0.0031182	1.21884	1.21884	0.000379457	1.34556	1.34556
241303_at	family with sequence similarity 78, member A	0.575773	1.04888	1.04888	0.0497213	1.21865	1.21865	0.112298	1.16186	1.16186
23972_at	3'-phosphoadenosine 5'-phosphosulfate synthase 2	0.242575	1.07942	1.07942	0.015356	1.21862	1.21862	0.0853786	1.12897	1.12897
108168111_at	high mobility group protein B1 pseudogene	0.687796	1.06698	1.06698	0.24576	1.21855	1.21855	0.420608	1.14205	1.14205
56374_at	transmembrane protein 59	0.95287	1.0034	1.0034	0.011561	1.21855	1.21855	0.0124539	1.21442	1.21442
76832_at	HYLS1, centriolar and ciliogenesis associated	0.689636	0.970408	-1.03049	0.0329201	1.21853	1.21853	0.0191309	1.25569	1.25569
268445_at	ankyrin repeat domain 13b	0.085627	0.885569	-1.12922	0.0155755	1.21849	1.21849	0.00166854	1.37594	1.37594
76787_at	protein tyrosine phosphatase, receptor type, f polypeptide (PTPRF), interacting protein (liprin), alpha 3	0.729784	1.04109	1.04109	0.126109	1.21841	1.21841	0.20714	1.17033	1.17033
209011_at	sirtuin 7	0.252061	1.08979	1.08979	0.0269539	1.21837	1.21837	0.151363	1.11799	1.11799
70036_at	differentiation antagonizing non-protein coding RNA	0.609577	1.04369	1.04369	0.0475354	1.21806	1.21806	0.0996617	1.16707	1.16707
99683_at	Sec24 related gene family, member B (S. cerevisiae)	0.151371	0.946956	-1.05601	0.00100916	1.21806	1.21806	0.000271723	1.28628	1.28628
30791_at	solute carrier family 39 (zinc transporter), member 1	0.553682	0.961579	-1.03996	0.0196352	1.21804	1.21804	0.00913426	1.26671	1.26671
211914_at	ArfGAP with SH3 domain, ankyrin repeat and PH domain 2	0.340052	0.91335	-1.09487	0.0650059	1.21802	1.21802	0.0165918	1.33358	1.33358
22154_at	tubulin, beta 5 class I	0.000117137	0.705822	-1.41679	0.00245587	1.21799	1.21799	8.89701e-06	1.72563	1.72563
329659_at	RIKEN cDNA E130311K13 gene	0.231256	1.11239	1.11239	0.0488332	1.21784	1.21784	0.300674	1.09479	1.09479
23789_at	coronin, actin binding protein 1B	0.100198	0.876002	-1.14155	0.0277171	1.21773	1.21773	0.002907	1.3901	1.3901
97243_at	N(alpha)-acetyltransferase 11, NatA catalytic subunit	0.771592	1.02388	1.02388	0.0444406	1.21765	1.21765	0.0672431	1.18925	1.18925
194126_at	myotubularin related protein 11	0.495182	0.941083	-1.06261	0.0567484	1.21762	1.21762	0.0216639	1.29385	1.29385
66168_at	glutamate receptor, ionotropic, N-methyl D-aspartate-associated protein 1 (glutamate binding)	0.177347	1.07473	1.07473	0.00587185	1.21741	1.21741	0.0383906	1.13276	1.13276
26436_at	pregnancy specific glycoprotein 16	0.0707899	1.1054	1.1054	0.00507436	1.21732	1.21732	0.0793289	1.10124	1.10124
69106_at	stomatin-like 1	0.09557	0.905724	-1.10409	0.00778286	1.21721	1.21721	0.00105513	1.3439	1.3439
75758_at	RIKEN cDNA 9130401M01 gene	0.553128	0.949537	-1.05314	0.054575	1.21707	1.21707	0.0236819	1.28175	1.28175
381959_at	predicted gene 1096	0.406808	1.10699	1.10699	0.135563	1.21705	1.21705	0.437442	1.09942	1.09942
319545_at	RIKEN cDNA D430020J02 gene	0.798008	1.01705	1.01705	0.0209007	1.21697	1.21697	0.0295474	1.19657	1.19657
93683_at	glucuronyl C5-epimerase	0.238325	1.0648	1.0648	0.00639468	1.21697	1.21697	0.031767	1.14291	1.14291
20932_at	surfeit gene 4	0.481869	1.04557	1.04557	0.0163581	1.21692	1.21692	0.0433217	1.16389	1.16389
54446_at	nuclear factor of activated T cells 5	0.695615	1.03289	1.03289	0.0470986	1.21689	1.21689	0.0826913	1.17815	1.17815
15939_at	immediate early response 5	0.647289	0.958418	-1.04339	0.06788	1.21672	1.21672	0.0353501	1.26951	1.26951
66861_at	DnaJ heat shock protein family (Hsp40) member C10	0.778213	1.01007	1.01007	0.00118509	1.21669	1.21669	0.00155307	1.20456	1.20456
387355_at	taste receptor, type 2, member 130	0.0495004	1.31243	1.31243	0.127094	1.21664	1.21664	0.519424	0.927014	-1.07873
212153_at	coiled-coil domain containing 191	0.143178	1.11919	1.11919	0.0262139	1.21661	1.21661	0.258456	1.08705	1.08705
268860_at	4-aminobutyrate aminotransferase	0.844403	1.02446	1.02446	0.14782	1.21636	1.21636	0.195677	1.18732	1.18732
276919_at	gem nuclear organelle associated protein 4	0.507295	0.92043	-1.08645	0.147099	1.21624	1.21624	0.0555771	1.32139	1.32139
76252_at	ATPase, H+ transporting, lysosomal V0 subunit E2	0.150386	0.883109	-1.13236	0.0409767	1.2161	1.2161	0.00542437	1.37706	1.37706
71458_at	BCL6 interacting corepressor	0.760287	0.989419	-1.01069	0.00108056	1.216	1.216	0.000818119	1.229	1.229
76299_at	endoplasmic reticulum protein 44	0.964495	0.995091	-1.00493	0.114834	1.21593	1.21593	0.10768	1.22193	1.22193
18763_at	polycystic kidney disease 1 homolog	0.144528	0.915793	-1.09195	0.00989568	1.21521	1.21521	0.00167425	1.32695	1.32695
98376_at	golgin, RAB6-interacting	0.937828	0.996538	-1.00347	0.00381118	1.21516	1.21516	0.00349949	1.21938	1.21938
68487_at	transmembrane protein 140	0.161562	0.873194	-1.14522	0.061721	1.21502	1.21502	0.00808787	1.39147	1.39147
19700_at	rad and gem related GTP binding protein 1	0.0848026	0.879669	-1.13679	0.0202644	1.215	1.215	0.00202563	1.3812	1.3812
194388_at	tet methylcytosine dioxygenase 3	0.294956	1.06771	1.06771	0.0143236	1.21495	1.21495	0.0643302	1.13791	1.13791
14404_at	gamma-aminobutyric acid (GABA) A receptor, subunit epsilon	0.817881	0.974752	-1.0259	0.116763	1.2149	1.2149	0.0836574	1.24637	1.24637
14739_at	sphingosine-1-phosphate receptor 2	0.415532	0.932449	-1.07244	0.0509921	1.21479	1.21479	0.0162687	1.30279	1.30279
240354_at	MALT1 paracaspase	0.494148	1.06547	1.06547	0.0670327	1.21475	1.21475	0.183097	1.1401	1.1401
735272_at	microRNA 669a-3	0.161883	1.27222	1.27222	0.245058	1.21472	1.21472	0.769701	0.954804	-1.04734
100217444_at	small nucleolar RNA, C/D box 65	0.555295	0.927076	-1.07866	0.159795	1.21471	1.21471	0.0673889	1.31026	1.31026
67246_at	RIKEN cDNA 2810474O19 gene	0.905622	1.00662	1.00662	0.0107424	1.21468	1.21468	0.0124653	1.2067	1.2067
105847_at	lipase maturation factor 2	0.752756	1.07126	1.07126	0.387967	1.21439	1.21439	0.569957	1.1336	1.1336
56405_at	dual specificity phosphatase 14	0.0122847	0.787186	-1.27035	0.0284381	1.21437	1.21437	0.000682667	1.54267	1.54267
94246_at	AT rich interactive domain 4B (RBP1-like)	0.265749	1.10899	1.10899	0.0608331	1.21431	1.21431	0.323233	1.09497	1.09497
100986_at	A kinase (PRKA) anchor protein (yotiao) 9	0.257927	1.08953	1.08953	0.029994	1.21423	1.21423	0.165341	1.11445	1.11445
71673_at	ring finger protein 215	0.99882	0.999732	-1.00027	0.306991	1.2141	1.2141	0.306382	1.21443	1.21443
59028_at	RNA terminal phosphate cyclase-like 1	0.54338	0.951019	-1.0515	0.0474688	1.21385	1.21385	0.0203443	1.27637	1.27637
380921_at	diacylglycerol kinase, eta	0.996361	1.00032	1.00032	0.0293295	1.21369	1.21369	0.029513	1.21329	1.21329
76551_at	coiled-coil domain containing 6	0.937031	0.9949	-1.00513	0.0206434	1.21353	1.21353	0.0185967	1.21975	1.21975
238386_at	BTB (POZ) domain containing 7	0.722361	1.03396	1.03396	0.0743044	1.21348	1.21348	0.124455	1.17362	1.17362
17355_at	AF4/FMR2 family, member 1	0.702889	1.02064	1.02064	0.00911639	1.21328	1.21328	0.014752	1.18873	1.18873
100217426_at	small nucleolar RNA, C/D box 49B	0.46273	0.917746	-1.08963	0.127819	1.21324	1.21324	0.0434732	1.32198	1.32198
57908_at	zinc finger protein 318	0.0247536	1.09654	1.09654	0.000784102	1.21317	1.21317	0.0171614	1.10636	1.10636
66667_at	Hspb associated protein 1	0.349128	1.07175	1.07175	0.0299021	1.21316	1.21316	0.119266	1.13195	1.13195
100127111_at	small nucleolar RNA, C/D box 22	0.489897	0.929783	-1.07552	0.098948	1.21307	1.21307	0.0362406	1.30468	1.30468
100316832_at	microRNA 1895	0.97619	0.995259	-1.00476	0.253196	1.21295	1.21295	0.242958	1.21873	1.21873
16979_at	leucine rich repeat protein 1, neuronal	0.0299714	0.93885	-1.06513	0.000131175	1.21288	1.21288	2.61764e-05	1.29188	1.29188
233905_at	zinc finger protein 646	0.537578	1.04567	1.04567	0.0302135	1.2128	1.2128	0.073072	1.15982	1.15982
19206_at	patched 1	0.668922	1.03492	1.03492	0.0450429	1.21259	1.21259	0.0833547	1.17168	1.17168
18726_at	leukocyte immunoglobulin-like receptor, subfamily A (with TM domain), member 6	0.142739	1.2487	1.2487	0.193725	1.21257	1.21257	0.831003	0.971065	-1.0298
12569_at	cyclin-dependent kinase 5, regulatory subunit 1 (p35)	0.496149	1.04792	1.04792	0.0246019	1.21247	1.21247	0.0648321	1.15702	1.15702
22147_at	tubulin, alpha 3B	0.771303	1.05802	1.05802	0.338925	1.21247	1.21247	0.490228	1.14598	1.14598
77048_at	centrosomal protein 83	0.459149	1.08565	1.08565	0.113225	1.21242	1.21242	0.328783	1.11677	1.11677
67313_at	RIKEN cDNA 5730559C18 gene	0.821956	1.01309	1.01309	0.0131275	1.21236	1.21236	0.0175576	1.1967	1.1967
67739_at	solute carrier family 48 (heme transporter), member 1	0.989138	0.99891	-1.00109	0.0462019	1.21231	1.21231	0.0453242	1.21363	1.21363
73824_at	small nucleolar RNA host gene 6	0.813674	0.975786	-1.02481	0.101273	1.21227	1.21227	0.0720279	1.24235	1.24235
14681_at	guanine nucleotide binding protein, alpha O	0.234252	0.94187	-1.06172	0.00538752	1.2122	1.2122	0.00141827	1.28701	1.28701
234378_at	kelch-like 26	0.0639328	0.823892	-1.21375	0.0653859	1.21206	1.21206	0.00402787	1.47114	1.47114
385377_at	paraneoplastic antigen family 5	0.705335	1.03776	1.03776	0.0853915	1.21192	1.21192	0.147883	1.16783	1.16783
218271_at	xylosylprotein beta1,4-galactosyltransferase, polypeptide 7 (galactosyltransferase I)	0.361124	0.902284	-1.1083	0.114534	1.21164	1.21164	0.0298124	1.34285	1.34285
17688_at	mutS homolog 6	0.891965	0.984023	-1.01624	0.142428	1.2115	1.2115	0.11708	1.23117	1.23117
14231_at	FK506 binding protein 7	0.991358	0.999049	-1.00095	0.0632437	1.21144	1.21144	0.0622714	1.21259	1.21259
13990_at	SWI/SNF-related, matrix-associated actin-dependent regulator of chromatin, subfamily a, containing DEAD/H box 1	0.798634	1.0105	1.0105	0.00271826	1.2114	1.2114	0.00357539	1.19881	1.19881
230119_at	zinc finger and BTB domain containing 5	0.0746092	1.1924	1.1924	0.0572239	1.21135	1.21135	0.853274	1.01589	1.01589
66240_at	potassium voltage-gated channel, Isk-related family, member 1-like, pseudogene	0.363285	1.09145	1.09145	0.0747646	1.21115	1.21115	0.286488	1.10967	1.10967
19376_at	RAB34, member RAS oncogene family	0.00876894	0.773541	-1.29276	0.0293337	1.21088	1.21088	0.000551771	1.56537	1.56537
100217459_at	small nucleolar RNA, C/D box 70	0.63432	1.06923	1.06923	0.202395	1.21077	1.21077	0.3882	1.13237	1.13237
20822_at	TROVE domain family, member 2	0.46907	0.947561	-1.05534	0.0335922	1.21075	1.21075	0.0125817	1.27776	1.27776
329679_at	folliculin interacting protein 2	0.973108	1.00223	1.00223	0.0234636	1.21056	1.21056	0.0245521	1.20787	1.20787
207932_at	URB1 ribosome biogenesis 1 homolog (S. cerevisiae)	0.472106	1.07409	1.07409	0.0861332	1.21055	1.21055	0.246561	1.12705	1.12705
63959_at	solute carrier family 29 (nucleoside transporters), member 1	0.632639	0.98223	-1.01809	0.00172266	1.2105	1.2105	0.00108484	1.2324	1.2324
100217431_at	small nucleolar RNA, C/D box 69	0.38425	0.892716	-1.12018	0.165417	1.2104	1.2104	0.0454458	1.35586	1.35586
22221_at	upstream binding protein 1	0.622209	0.990274	-1.00982	5.34769e-05	1.21033	1.21033	4.01841e-05	1.22221	1.22221
17385_at	matrix metallopeptidase 11	0.280364	0.876906	-1.14037	0.135537	1.2103	1.2103	0.0269835	1.38019	1.38019
320655_at	post-GPI attachment to proteins 3	0.0477055	1.21186	1.21186	0.048834	1.21025	1.21025	0.986799	0.998665	-1.00134
382137_at	ferredoxin-fold anticodon binding domain containing 1	0.149016	0.916447	-1.09117	0.0111339	1.2101	1.2101	0.00187925	1.32043	1.32043
246080_at	defensin beta 7	0.112149	1.12775	1.12775	0.0255775	1.21009	1.21009	0.317303	1.07301	1.07301
69548_at	RIKEN cDNA 2310015A10 gene	0.598536	0.946123	-1.05694	0.104327	1.21001	1.21001	0.0485704	1.27892	1.27892
217695_at	zinc finger, FYVE domain containing 1	0.382162	0.977975	-1.02252	0.000194614	1.20984	1.20984	0.0001048	1.23709	1.23709
170625_at	sorting nexin 18	0.912259	0.991559	-1.00851	0.041683	1.20977	1.20977	0.035744	1.22007	1.22007
22289_at	lysine (K)-specific demethylase 6A	0.86745	1.01252	1.01252	0.0372132	1.20971	1.20971	0.0470316	1.19476	1.19476
224273_at	beta-gamma crystallin domain containing 3	0.787536	1.01441	1.01441	0.00951372	1.20966	1.20966	0.0133394	1.19248	1.19248
266793_at	small nucleolar RNA, C/D box 87	0.196376	0.883764	-1.13152	0.0666026	1.20952	1.20952	0.0102033	1.3686	1.3686
100041449_at	cytochrome P450, family 3, subfamily a, polypeptide 59	0.31776	1.08775	1.08775	0.0488702	1.2095	1.2095	0.218477	1.11193	1.11193
245683_at	kelch-like 34	0.536965	0.942136	-1.06142	0.0817395	1.20947	1.20947	0.033584	1.28375	1.28375
239393_at	low density lipoprotein-related protein 12	0.00958302	1.16067	1.16067	0.00307014	1.20945	1.20945	0.340919	1.04202	1.04202
19243_at	protein tyrosine phosphatase 4a1	0.703129	1.03845	1.03845	0.0906361	1.20933	1.20933	0.157592	1.16455	1.16455
83436_at	pleckstrin homology domain-containing, family A (phosphoinositide binding specific) member 2	0.487602	0.94062	-1.06313	0.0615108	1.20929	1.20929	0.0229656	1.28563	1.28563
16469_at	jerky	0.428773	1.11556	1.11556	0.19125	1.20906	1.20906	0.555377	1.08381	1.08381
735277_at	microRNA 697	0.192619	1.0556	1.0556	0.00212471	1.20891	1.20891	0.0103558	1.14523	1.14523
16515_at	potassium inwardly-rectifying channel, subfamily J, member 12	0.749341	1.02706	1.02706	0.0550609	1.20882	1.20882	0.0872592	1.17697	1.17697
239337_at	a disintegrin-like and metallopeptidase (reprolysin type) with thrombospondin type 1 motif, 12	0.71484	1.02501	1.02501	0.0259345	1.20879	1.20879	0.0430665	1.17929	1.17929
17001_at	leukotriene C4 synthase	0.718358	0.970639	-1.03025	0.0529026	1.20874	1.20874	0.0318477	1.2453	1.2453
240121_at	fibronectin type 3 and SPRY domain-containing protein	0.417818	1.11875	1.11875	0.192272	1.20862	1.20862	0.571111	1.08033	1.08033
626959_at	predicted gene 12292	0.135547	1.67127	1.67127	0.548822	1.20832	1.20832	0.318136	0.722995	-1.38314
19089_at	protein kinase C substrate 80K-H	0.0570212	0.867414	-1.15285	0.0204342	1.20823	1.20823	0.00154883	1.39291	1.39291
100526546_at	microRNA 3068	0.900557	1.01814	1.01814	0.21925	1.20821	1.20821	0.260816	1.18669	1.18669
667422_at	predicted gene 8623	0.427522	0.856994	-1.16687	0.337425	1.20812	1.20812	0.107186	1.40972	1.40972
226098_at	HECT domain E3 ubiquitin protein ligase 2	0.143626	0.908816	-1.10033	0.0159047	1.2081	1.2081	0.00243604	1.32931	1.32931
320376_at	BCL6 co-repressor-like 1	0.187652	1.10309	1.10309	0.0286745	1.20802	1.20802	0.217771	1.09512	1.09512
20397_at	sphingosine phosphate lyase 1	0.00653583	0.848518	-1.17853	0.00336955	1.20796	1.20796	0.000122338	1.42362	1.42362
18509_at	paired box 7	0.463243	0.913935	-1.09417	0.151312	1.20788	1.20788	0.0513616	1.32163	1.32163
227059_at	solute carrier family 39 (zinc transporter), member 10	4.40246e-05	0.878566	-1.13822	4.93297e-06	1.20772	1.20772	2.24224e-07	1.37465	1.37465
67398_at	signal recognition particle receptor ('docking protein')	0.156219	0.878219	-1.13867	0.0566385	1.20772	1.20772	0.0073161	1.37519	1.37519
546100_at	predicted gene 5914	0.594095	1.1226	1.1226	0.393984	1.20771	1.20771	0.734385	1.07581	1.07581
226695_at	interferon activated gene 205	0.565667	0.943255	-1.06016	0.0972696	1.2077	1.2077	0.0422871	1.28036	1.28036
100217452_at	small nucleolar RNA, C/D box 110	0.255733	0.847802	-1.17952	0.201195	1.20762	1.20762	0.0359769	1.42441	1.42441
258456_at	olfactory receptor 1196	0.437247	1.10578	1.10578	0.170295	1.20715	1.20715	0.495314	1.09167	1.09167
494448_at	chromobox 6	0.218179	1.17075	1.17075	0.151782	1.20703	1.20703	0.798926	1.03099	1.03099
68137_at	KDEL (Lys-Asp-Glu-Leu) endoplasmic reticulum protein retention receptor 1	0.569204	1.03038	1.03038	0.00913857	1.207	1.207	0.0190305	1.17141	1.17141
72029_at	canopy FGF signaling regulator 3	0.613136	0.959812	-1.04187	0.0501345	1.20699	1.20699	0.0247	1.25752	1.25752
15465_at	histamine receptor H1	0.380541	1.12066	1.12066	0.1692	1.20696	1.20696	0.56039	1.07701	1.07701
75302_at	additional sex combs like 2 (Drosophila)	0.344555	0.952951	-1.04937	0.00709516	1.20691	1.20691	0.0023833	1.26649	1.26649
74123_at	forkhead box P4	0.249018	0.915839	-1.09189	0.0342281	1.20681	1.20681	0.00707543	1.31771	1.31771
11972_at	ATPase, H+ transporting, lysosomal V0 subunit D1	0.00439503	0.850064	-1.17638	0.00215151	1.20678	1.20678	7.44408e-05	1.41963	1.41963
665005_at	ring finger protein 19A pseudogene	0.0161939	1.34488	1.34488	0.0805117	1.20675	1.20675	0.271482	0.897292	-1.11446
100041759_at	predicted gene 15293	0.905917	1.0119	1.0119	0.0979373	1.20665	1.20665	0.11619	1.19246	1.19246
71163_at	zinc finger protein 626	0.676534	1.03258	1.03258	0.0424851	1.20664	1.20664	0.0773047	1.16856	1.16856
72787_at	NDC1 transmembrane nucleoporin	0.176055	0.895139	-1.11715	0.0406835	1.20659	1.20659	0.00612589	1.34793	1.34793
22134_at	trans-golgi network protein	0.086677	0.766059	-1.30538	0.199414	1.20657	1.20657	0.0130104	1.57503	1.57503
93703_at	protocadherin gamma subfamily B, 6	0.178583	0.887376	-1.12692	0.0538865	1.20642	1.20642	0.00784773	1.35953	1.35953
104130_at	NADH dehydrogenase (ubiquinone) 1 beta subcomplex, 11	0.0587716	1.3848	1.3848	0.228265	1.20633	1.20633	0.361869	0.871126	-1.14794
11432_at	acid phosphatase 2, lysosomal	0.0295626	0.880172	-1.13614	0.00585458	1.20631	1.20631	0.000418988	1.37055	1.37055
192192_at	Sh3kbp1 binding protein 1	0.403118	0.877467	-1.13964	0.244376	1.20631	1.20631	0.0710911	1.37477	1.37477
94178_at	mucolipin 1	0.0319156	1.22579	1.22579	0.0428209	1.20617	1.20617	0.832861	0.984	-1.01626
330050_at	family with sequence similarity 185, member A	0.858521	1.01459	1.01459	0.0527747	1.20616	1.20616	0.068092	1.18881	1.18881
73212_at	RIKEN cDNA 3110082I17 gene	0.607743	1.06064	1.06064	0.135739	1.20603	1.20603	0.282218	1.13707	1.13707
56863_at	claudin 9	0.743684	1.02429	1.02429	0.0369579	1.2059	1.2059	0.0587263	1.1773	1.1773
100126434_at	T cell receptor gamma joining 4	0.186011	1.30976	1.30976	0.340245	1.20585	1.20585	0.663488	0.920664	-1.08617
208266_at	DOT1-like, histone H3 methyltransferase (S. cerevisiae)	0.407466	1.05858	1.05858	0.0263942	1.20577	1.20577	0.0878893	1.13904	1.13904
72313_at	FRY like transcription coactivator	0.167387	0.93106	-1.07404	0.00626337	1.20575	1.20575	0.00127913	1.29503	1.29503
14679_at	guanine nucleotide binding protein (G protein), alpha inhibiting 3	0.922421	0.992861	-1.00719	0.0379877	1.20565	1.20565	0.0331879	1.21432	1.21432
237988_at	cerebellar degeneration-related protein 2-like	0.570892	0.973048	-1.0277	0.00634119	1.20565	1.20565	0.00332076	1.23904	1.23904
22417_at	wingless-type MMTV integration site family, member 4	0.292049	1.09444	1.09444	0.0538303	1.20557	1.20557	0.262036	1.10155	1.10155
21423_at	transcription factor 3	0.321434	0.902028	-1.10861	0.0978524	1.20555	1.20555	0.0228229	1.33648	1.33648
70350_at	brain abundant, membrane attached signal protein 1	0.000482816	0.831674	-1.20239	0.000448683	1.20542	1.20542	9.16941e-06	1.44939	1.44939
227298_at	family with sequence similarity 134, member A	0.202379	0.936515	-1.06779	0.00653326	1.2054	1.2054	0.00150533	1.28711	1.28711
26896_at	mediator complex subunit 14	0.326357	1.04586	1.04586	0.0043656	1.20489	1.20489	0.0149755	1.15206	1.15206
72587_at	PAN3 poly(A) specific ribonuclease subunit	0.34431	1.04818	1.04818	0.0066213	1.20481	1.20481	0.0228751	1.14943	1.14943
258522_at	olfactory receptor 1183	0.857857	1.03282	1.03282	0.322241	1.20476	1.20476	0.406959	1.16648	1.16648
11534_at	adenosine kinase	0.278543	0.898186	-1.11335	0.0843006	1.20475	1.20475	0.0172989	1.34131	1.34131
102631940_at	60S acidic ribosomal protein P1 pseudogene	0.436852	1.08268	1.08268	0.0986946	1.20473	1.20473	0.305584	1.11273	1.11273
216233_at	suppressor of cytokine signaling 2	0.178765	0.923848	-1.08243	0.0116532	1.20471	1.20471	0.00221801	1.30401	1.30401
20352_at	sema domain, immunoglobulin domain (Ig), transmembrane domain (TM) and short cytoplasmic domain, (semaphorin) 4B	0.65597	0.96873	-1.03228	0.0334594	1.20469	1.20469	0.0182587	1.24358	1.24358
108167472_at	predicted gene, 26217	0.136137	0.801157	-1.24819	0.19868	1.20461	1.20461	0.0194388	1.50359	1.50359
214791_at	SERTA domain containing 4	0.233753	0.840792	-1.18936	0.205738	1.20425	1.20425	0.0336152	1.43228	1.43228
226026_at	structural maintenance of chromosomes 5	0.911513	0.991352	-1.00872	0.0478738	1.20413	1.20413	0.0409446	1.21464	1.21464
228880_at	zinc finger, MYND-type containing 8	0.89453	0.988455	-1.01168	0.0690008	1.20405	1.20405	0.0570744	1.21812	1.21812
70314_at	rabaptin, RAB GTPase binding effector protein 2	0.563829	0.950815	-1.05173	0.0656139	1.20403	1.20403	0.0288494	1.26632	1.26632
12795_at	polo-like kinase 3	0.136428	0.815939	-1.22558	0.167772	1.20398	1.20398	0.0166637	1.47558	1.47558
100217417_at	small nucleolar RNA, H/ACA box 34	0.139377	0.897925	-1.11368	0.0260935	1.20389	1.20389	0.00354373	1.34074	1.34074
245000_at	ataxia telangiectasia and Rad3 related	0.10169	1.26495	1.26495	0.178476	1.20373	1.20373	0.697689	0.951597	-1.05086
14064_at	coagulation factor II (thrombin) receptor-like 2	0.287677	0.936502	-1.0678	0.0165355	1.20351	1.20351	0.00428172	1.28511	1.28511
24070_at	mannose-P-dolichol utilization defect 1	0.0894576	0.853605	-1.1715	0.0557216	1.20343	1.20343	0.0046134	1.40983	1.40983
353310_at	zinc finger protein 703	0.856799	0.97836	-1.02212	0.162036	1.20339	1.20339	0.124959	1.23001	1.23001
50794_at	Kruppel-like factor 13	0.400321	0.945271	-1.0579	0.0247386	1.20337	1.20337	0.0081532	1.27304	1.27304
14312_at	bromodomain containing 2	0.376482	1.02663	1.02663	0.000526562	1.20329	1.20329	0.00118451	1.17207	1.17207
57257_at	vav 3 oncogene	0.258481	0.901407	-1.10938	0.067723	1.20327	1.20327	0.0132518	1.33488	1.33488
74715_at	RIKEN cDNA 4930521O11 gene	0.230906	1.35401	1.35401	0.447069	1.20313	1.20313	0.621918	0.888568	-1.12541
66225_at	LLP homolog, long-term synaptic facilitation (Aplysia)	0.621284	0.966885	-1.03425	0.028851	1.20311	1.20311	0.0148706	1.24432	1.24432
69568_at	vitamin K epoxide reductase complex, subunit 1-like 1	0.157003	0.77313	-1.29344	0.289445	1.20306	1.20306	0.0320479	1.55609	1.55609
77286_at	NF-kappaB repressing factor	0.0747464	1.14754	1.14754	0.0275997	1.20305	1.20305	0.48773	1.04837	1.04837
14275_at	folate receptor 1 (adult)	0.927453	1.00967	1.00967	0.118078	1.20294	1.20294	0.134659	1.19142	1.19142
26465_at	zinc finger protein 146	0.197307	0.885626	-1.12914	0.0698207	1.20269	1.20269	0.0106721	1.35801	1.35801
20773_at	serine palmitoyltransferase, long chain base subunit 2	0.00656908	0.848506	-1.17854	0.00379806	1.20267	1.20267	0.000132091	1.4174	1.4174
12421_at	RB1-inducible coiled-coil 1	0.405511	1.10491	1.10491	0.149243	1.20257	1.20257	0.476402	1.08838	1.08838
226747_at	AT hook containing transcription factor 1	0.324932	1.06673	1.06673	0.0222143	1.20251	1.20251	0.0939278	1.12729	1.12729
94346_at	transmembrane protein 40	0.176815	0.891086	-1.12223	0.0499932	1.20249	1.20249	0.00730556	1.34946	1.34946
56378_at	actin related protein 2/3 complex, subunit 3	0.173566	0.902799	-1.10767	0.0319615	1.20224	1.20224	0.00495715	1.33168	1.33168
102637719_at	predicted gene, 38500	0.228811	0.796162	-1.25603	0.320643	1.2022	1.2022	0.0517052	1.51	1.51
11773_at	adaptor-related protein complex 2, mu 1 subunit	0.38802	1.06383	1.06383	0.0324574	1.20218	1.20218	0.115588	1.13005	1.13005
94352_at	lysyl oxidase-like 2	0.624583	0.894159	-1.11837	0.428976	1.20201	1.20201	0.221647	1.34429	1.34429
26885_at	caspase 8 associated protein 2	0.938545	1.00545	1.00545	0.0345506	1.20194	1.20194	0.0384569	1.19543	1.19543
110380_at	shroom family member 2	0.116643	0.861905	-1.16022	0.0639471	1.20186	1.20186	0.0063649	1.39442	1.39442
11820_at	amyloid beta (A4) precursor protein	0.0345343	0.915294	-1.09255	0.00131662	1.20172	1.20172	0.000157734	1.31294	1.31294
226122_at	ubiquitin domain containing 1	0.700306	0.969176	-1.0318	0.055565	1.20164	1.20164	0.0322819	1.23985	1.23985
68501_at	NSE2/MMS21 homolog, SMC5-SMC6 complex SUMO ligase	0.761893	1.02412	1.02412	0.050272	1.20157	1.20157	0.0776595	1.17326	1.17326
102636919_at	predicted gene 15199	0.106819	1.58385	1.58385	0.478575	1.20114	1.20114	0.297683	0.758363	-1.31863
104009_at	quiescin Q6 sulfhydryl oxidase 1	0.170554	0.874661	-1.1433	0.0774568	1.20086	1.20086	0.0102774	1.37295	1.37295
18107_at	N-myristoyltransferase 1	0.147343	0.933952	-1.07072	0.00430595	1.20086	1.20086	0.00087051	1.28578	1.28578
237542_at	oxysterol binding protein-like 8	0.483079	1.05427	1.05427	0.0414014	1.20068	1.20068	0.115507	1.13888	1.13888
100502734_at	predicted gene 16023	0.0309424	1.40852	1.40852	0.184909	1.20063	1.20063	0.238776	0.852404	-1.17315
56530_at	canopy FGF signaling regulator 2	0.363552	0.949281	-1.05343	0.0135783	1.20063	1.20063	0.00439314	1.26478	1.26478
76809_at	Bri3 binding protein	0.634246	0.956182	-1.04583	0.087062	1.20051	1.20051	0.0438366	1.25553	1.25553
545085_at	WD repeat domain 70	0.764909	1.01972	1.01972	0.0266035	1.19992	1.19992	0.0402362	1.17672	1.17672
14270_at	SLIT-ROBO Rho GTPase activating protein 2	0.597575	1.03508	1.03508	0.025802	1.19988	1.19988	0.0542346	1.15921	1.15921
19210_at	phosphatidylserine synthase 1	0.675366	0.971267	-1.02958	0.0333492	1.19978	1.19978	0.0188681	1.23527	1.23527
71900_at	transmembrane protein 106B	0.990978	1.00065	1.00065	0.0162835	1.19974	1.19974	0.0165246	1.19896	1.19896
100042812_at	ribosomal protein S26, pseudogene 1	0.824456	1.0208	1.0208	0.0862902	1.19972	1.19972	0.11897	1.17528	1.17528
268880_at	xyloside xylosyltransferase 1	0.317334	0.895995	-1.11608	0.120783	1.19958	1.19958	0.0274249	1.33882	1.33882
18682_at	phosphorylase kinase gamma 1	0.623409	1.06568	1.06568	0.189374	1.19957	1.19957	0.372921	1.12564	1.12564
27210_at	small nucleolar RNA, C/D box 34	0.831608	0.982516	-1.01779	0.0618654	1.19954	1.19954	0.0457163	1.22089	1.22089
74737_at	PCF11 cleavage and polyadenylation factor subunit	0.276517	1.105	1.105	0.0720266	1.19949	1.19949	0.363328	1.08551	1.08551
76901_at	jade family PHD finger 2	0.276032	1.07123	1.07123	0.0194047	1.19944	1.19944	0.0965724	1.11968	1.11968
219105_at	zinc finger, MYM-type 5	0.14524	1.13326	1.13326	0.0509654	1.19943	1.19943	0.476455	1.05839	1.05839
15502_at	DnaJ heat shock protein family (Hsp40) member A1	0.1477	1.3354	1.3354	0.336591	1.19937	1.19937	0.559837	0.898139	-1.11341
104175_at	SH3-binding kinase 1	0.421764	0.920188	-1.08673	0.108552	1.19935	1.19935	0.033466	1.30338	1.30338
72429_at	DnaJ heat shock protein family (Hsp40) member C25	0.957171	1.00472	1.00472	0.0740587	1.19924	1.19924	0.0800126	1.1936	1.1936
12671_at	cholinergic receptor, muscarinic 3, cardiac	0.917919	0.989206	-1.01091	0.12211	1.19922	1.19922	0.105212	1.2123	1.2123
100040736_at	forkhead box D2, opposite strand	0.201412	0.868124	-1.15191	0.114947	1.1992	1.1992	0.0168803	1.38137	1.38137
116873_at	stromal interaction molecule 2	0.143463	1.05187	1.05187	0.000928583	1.1992	1.1992	0.00476501	1.14006	1.14006
14289_at	formyl peptide receptor 2	0.39714	1.08084	1.08084	0.0772609	1.19913	1.19913	0.268962	1.10945	1.10945
54667_at	ATPase, class I, type 8B, member 2	0.180204	0.907704	-1.10168	0.0294814	1.19902	1.19902	0.00477769	1.32094	1.32094
76438_at	raftlin lipid raft linker 1	0.180522	1.11952	1.11952	0.0507939	1.19897	1.19897	0.392959	1.07097	1.07097
14827_at	protein disulfide isomerase associated 3	0.437137	0.96393	-1.03742	0.00629069	1.19889	1.19889	0.00259968	1.24375	1.24375
69754_at	F-box protein 7	0.281921	1.08146	1.08146	0.0338401	1.19888	1.19888	0.170789	1.10857	1.10857
74370_at	regulatory associated protein of MTOR, complex 1	0.0144075	0.937818	-1.0663	7.23553e-05	1.19879	1.19879	1.26379e-05	1.27828	1.27828
67492_at	zinc finger, AN1-type domain 4	0.552022	0.972453	-1.02833	0.00644422	1.19878	1.19878	0.00326555	1.23274	1.23274
101055944_at	uncharacterized LOC101055944	0.423871	1.19166	1.19166	0.409573	1.19858	1.19858	0.978292	1.00581	1.00581
272322_at	aryl hydrocarbon receptor nuclear translocator-like 2	0.99697	1.0003	1.0003	0.0515883	1.19851	1.19851	0.0518669	1.19815	1.19815
17957_at	N-ethylmaleimide sensitive fusion protein attachment protein beta	0.641042	1.04855	1.04855	0.110277	1.19832	1.19832	0.216255	1.14283	1.14283
24053_at	sarcoglycan, gamma (dystrophin-associated glycoprotein)	0.248287	1.05828	1.05828	0.00647733	1.1983	1.1983	0.0309654	1.13231	1.13231
93892_at	protocadherin beta 21	0.293805	1.21898	1.21898	0.333817	1.19829	1.19829	0.924008	0.983023	-1.01727
209446_at	transcription factor E3	0.081244	0.818976	-1.22104	0.106858	1.19821	1.19821	0.00721304	1.46306	1.46306
17702_at	msh homeobox 2	0.568193	1.06442	1.06442	0.131425	1.19789	1.19789	0.29685	1.1254	1.1254
72672_at	zinc finger protein 518A	0.237825	1.10474	1.10474	0.0551752	1.19774	1.19774	0.328403	1.08418	1.08418
240442_at	ADNP homeobox 2	0.437893	1.09164	1.09164	0.138594	1.19747	1.19747	0.414357	1.09695	1.09695
83924_at	G protein-coupled receptor 137B	0.430811	0.942403	-1.06112	0.0426079	1.19747	1.19747	0.0143249	1.27066	1.27066
67775_at	receptor transporter protein 4	0.567059	0.964792	-1.03649	0.0226927	1.19745	1.19745	0.0107163	1.24114	1.24114
218138_at	GDP-mannose 4, 6-dehydratase	0.217484	1.07703	1.07703	0.0155353	1.19736	1.19736	0.0968476	1.11172	1.11172
433134_at	predicted gene, 20742	0.0257909	1.19055	1.19055	0.0228337	1.19722	1.19722	0.927955	1.0056	1.0056
64209_at	homocysteine-inducible, endoplasmic reticulum stress-inducible, ubiquitin-like domain member 1	0.565731	1.03425	1.03425	0.0175303	1.19718	1.19718	0.0385664	1.15754	1.15754
212285_at	ArfGAP with RhoGAP domain, ankyrin repeat and PH domain 2	0.355074	0.901423	-1.10936	0.133306	1.19696	1.19696	0.0338448	1.32786	1.32786
23897_at	HCLS1 associated X-1	0.215018	1.24717	1.24717	0.302365	1.19693	1.19693	0.804979	0.959712	-1.04198
14221_at	four jointed box 1 (Drosophila)	0.959263	1.00432	1.00432	0.0681055	1.1969	1.1969	0.0732903	1.19175	1.19175
80280_at	CDK5 regulatory subunit associated protein 3	0.797475	0.978572	-1.0219	0.0676679	1.19686	1.19686	0.0469112	1.22307	1.22307
226075_at	GLIS family zinc finger 3	0.356901	0.976487	-1.02408	0.000284201	1.1967	1.1967	0.000142472	1.22551	1.22551
13478_at	dolichyl-phosphate (UDP-N-acetylglucosamine) acetylglucosaminephosphotransferase 1 (GlcNAc-1-P transferase)	0.605178	1.03158	1.03158	0.0198254	1.19668	1.19668	0.0404323	1.16005	1.16005
270624_at	spindlin family, member 4	0.419936	1.07294	1.07294	0.0693514	1.19667	1.19667	0.228102	1.11533	1.11533
70065_at	ankyrin repeat domain 60	0.134868	1.15792	1.15792	0.0788558	1.19665	1.19665	0.711768	1.03344	1.03344
102640356_at	predicted gene 17059	0.316736	0.89142	-1.12181	0.138992	1.19663	1.19663	0.0312699	1.34239	1.34239
15354_at	high mobility group box 3	0.86635	0.971101	-1.02976	0.323705	1.19658	1.19658	0.257635	1.23219	1.23219
237891_at	growth arrest-specific 2 like 2	0.501711	1.12998	1.12998	0.334644	1.19646	1.19646	0.749547	1.05883	1.05883
214627_at	PAP associated domain containing 5	0.353582	1.05717	1.05717	0.017627	1.19644	1.19644	0.0665797	1.13174	1.13174
100217450_at	small nucleolar RNA, H/ACA box 47	0.203738	0.892731	-1.12016	0.0651211	1.19639	1.19639	0.010335	1.34015	1.34015
66902_at	methylthioadenosine phosphorylase	0.194145	0.90771	-1.10167	0.035278	1.19636	1.19636	0.00589171	1.318	1.318
66293_at	RIKEN cDNA 1810032O08 gene	0.0367812	0.851218	-1.17479	0.0247566	1.1963	1.1963	0.00131748	1.40539	1.40539
18483_at	paralemmin	0.0391775	0.776856	-1.28724	0.111443	1.19627	1.19627	0.00413559	1.53989	1.53989
56395_at	transmembrane protein 115	0.659442	1.04966	1.04966	0.13768	1.19614	1.19614	0.2582	1.13955	1.13955
193813_at	multiple coagulation factor deficiency 2	0.0340454	0.831261	-1.20299	0.0381587	1.19604	1.19604	0.00169477	1.43883	1.43883
668572_at	RIKEN cDNA 2610021A01 gene	0.238761	1.15692	1.15692	0.159336	1.19603	1.19603	0.775522	1.0338	1.0338
50884_at	NCK-associated protein 1	0.922985	0.996807	-1.0032	0.00134171	1.19557	1.19557	0.00122403	1.1994	1.1994
11826_at	aquaporin 1	0.0579119	0.832616	-1.20103	0.0629817	1.19529	1.19529	0.00362661	1.43558	1.43558
67980_at	glucosamine-6-phosphate deaminase 2	0.825327	1.0265	1.0265	0.166928	1.19528	1.19528	0.228206	1.16442	1.16442
14132_at	Fc receptor, IgG, alpha chain transporter	0.130473	0.886687	-1.12779	0.0409454	1.19506	1.19506	0.00484339	1.34778	1.34778
627191_at	synapse differentiation inducing 1 like	0.125056	1.14058	1.14058	0.0523331	1.19501	1.19501	0.550987	1.04772	1.04772
667764_at	predicted gene 15854	0.556081	1.14073	1.14073	0.431653	1.1949	1.1949	0.833476	1.04749	1.04749
11593_at	aspartylglucosaminidase	0.870118	0.98745	-1.01271	0.0528792	1.19489	1.19489	0.041973	1.21008	1.21008
74568_at	mixed lineage kinase domain-like	0.114295	0.873512	-1.1448	0.0510678	1.19487	1.19487	0.00521607	1.36789	1.36789
226691_at	interferon activated gene 207	0.974382	0.997505	-1.0025	0.0543644	1.1948	1.1948	0.0519408	1.19779	1.19779
100416706_at	zinc finger protein 729b	0.185071	0.926218	-1.07966	0.0132302	1.19472	1.19472	0.0025233	1.28989	1.28989
233011_at	inositol 1,4,5-trisphosphate 3-kinase C	0.159392	1.05645	1.05645	0.00201321	1.19464	1.19464	0.0114375	1.1308	1.1308
216505_at	phosphoinositide-3-kinase interacting protein 1	0.789943	1.01961	1.01961	0.043509	1.19451	1.19451	0.0635683	1.17154	1.17154
21357_at	TARBP2, RISC loading complex RNA binding subunit	0.624214	0.938915	-1.06506	0.195895	1.19445	1.19445	0.09619	1.27216	1.27216
269514_at	F-box and leucine-rich repeat protein 4	0.441156	1.09333	1.09333	0.151709	1.19444	1.19444	0.44495	1.09248	1.09248
17936_at	Ngfi-A binding protein 1	0.00852911	0.738893	-1.35338	0.0649961	1.1943	1.1943	0.000885806	1.61634	1.61634
15445_at	4-hydroxyphenylpyruvic acid dioxygenase	0.452282	1.07795	1.07795	0.106056	1.19427	1.19427	0.314635	1.10791	1.10791
66676_at	transmembrane p24 trafficking protein 7	0.712009	0.969572	-1.03138	0.0678038	1.19426	1.19426	0.0400476	1.23174	1.23174
12317_at	calreticulin	0.0622434	0.888802	-1.12511	0.013755	1.19422	1.19422	0.00122728	1.34363	1.34363
78757_at	RPTOR independent companion of MTOR, complex 2	0.399875	1.06171	1.06171	0.0364333	1.19396	1.19396	0.126046	1.12456	1.12456
114643_at	2'-5' oligoadenylate synthetase 1C	0.463469	1.10631	1.10631	0.218798	1.19387	1.19387	0.576522	1.07915	1.07915
13640_at	ephrin A5	0.315427	0.890372	-1.12313	0.14569	1.19387	1.19387	0.032571	1.34086	1.34086
17232_at	mast cell protease 9	0.0726545	1.14188	1.14188	0.0272141	1.19385	1.19385	0.493276	1.04551	1.04551
228432_at	anoctamin 3	0.0193385	0.7472	-1.33833	0.102476	1.19371	1.19371	0.00223294	1.59757	1.59757
14694_at	receptor for activated C kinase 1	0.0529701	0.896722	-1.11517	0.00793922	1.19367	1.19367	0.000739708	1.33114	1.33114
66262_at	inhibitor of growth family, member 5	0.298938	0.871905	-1.14691	0.192476	1.19363	1.19363	0.0403947	1.36899	1.36899
12508_at	CD53 antigen	0.832996	0.983386	-1.01689	0.059077	1.19344	1.19344	0.0437958	1.2136	1.2136
171281_at	acyl-CoA thioesterase 3	0.120693	1.13485	1.13485	0.0449036	1.1934	1.1934	0.499285	1.05159	1.05159
26939_at	polymerase (RNA) III (DNA directed) polypeptide E	0.912148	1.00475	1.00475	0.00511369	1.19335	1.19335	0.00580579	1.18771	1.18771
27528_at	neuronal regeneration related protein	0.000861101	0.597804	-1.67279	0.0798323	1.1933	1.1933	0.000173021	1.99614	1.99614
12874_at	carboxypeptidase D	0.0871538	0.915643	-1.09213	0.0063918	1.19328	1.19328	0.000856062	1.30322	1.30322
17844_at	major urinary protein 5	0.864288	0.98236	-1.01796	0.127087	1.19317	1.19317	0.0992511	1.21459	1.21459
259162_at	olfactory receptor 427	0.00972065	1.23613	1.23613	0.0209472	1.193	1.193	0.554928	0.965111	-1.03615
22339_at	vascular endothelial growth factor A	0.0758192	0.919431	-1.08763	0.00409594	1.19297	1.19297	0.00056086	1.29751	1.29751
14376_at	alpha glucosidase 2 alpha neutral subunit	0.000525418	0.796627	-1.25529	0.0019787	1.19293	1.19293	2.08562e-05	1.49747	1.49747
217194_at	kelch-like 11	0.318757	1.1147	1.1147	0.127855	1.19292	1.19292	0.522549	1.07017	1.07017
109113_at	ubiquitin-like, containing PHD and RING finger domains 2	0.45541	0.947523	-1.05538	0.0401097	1.19288	1.19288	0.0143545	1.25894	1.25894
70461_at	CREB regulated transcription coactivator 3	0.886324	1.01716	1.01716	0.173224	1.19284	1.19284	0.212133	1.17271	1.17271
226551_at	SUN domain containing ossification factor	0.0772078	1.13122	1.13122	0.0226707	1.19272	1.19272	0.395712	1.05436	1.05436
71918_at	zinc finger, CCHC domain containing 24	0.895107	0.984832	-1.0154	0.163877	1.19271	1.19271	0.135596	1.21108	1.21108
100125251_at	T cell receptor beta joining 1-4	0.131677	1.18695	1.18695	0.123243	1.19254	1.19254	0.963398	1.00471	1.00471
[truncated: 23,429 more rows]
