# Supplementary material for: TGFβ signaling curbs cell fusion and muscle regeneration
Source: Nat Commun. 2021 Feb 2;12:750. doi: 10.1038/s41467-020-20289-8 (PMC7854756; doi:10.1038/s41467-020-20289-8)
Supplement: Supplementary file 13 — Source Data [file 41467_2020_20289_MOESM13_ESM.xlsx]

## Sheet: Figure 1 WB
Figure 1	e,	Phospho-SMAD2/3 and SMAD2/3 western-blot analysis of proliferating, differentiating and differentiated primary myoblasts
		Vinculin	1:1000	Abcam	Ab18058
		SMAD2/3	1:5000	Cell Signaling Tech.	8685
		Phospho-SMAD2/3	1:5000	Cell Signaling Tech.	8828

## Sheet: Figure 5 WB
Figure 3	b,	Nuclear phospho-SMAD2/3 and SMAD2/3 western blot analysis of primary myoblast treated with TGFβ1 protein, ITD-1 compound or both combined.
		Histone3	1:1000	Cell Signaling Tech.	4499
		SMAD2/3	1:5000	Cell Signaling Tech.	8685
		Phospho-SMAD2/3	1:5000	Cell Signaling Tech.	8828

## Sheet: Figure S5 WB
Figure 1a
		Akt	1:1000	Cell Signaling Tech.	4691
		Phospho-Akt	1:1000	Cell Signaling Tech.	4058
		mTOR	1:1000	Cell Signaling Tech.	2972
		Phospho-mTOR	1:1000	Cell Signaling Tech.	2971
		Vinculin	1:1000	Abcam	Ab18058

## Sheet: Figure S1 WB
Figure SX2	b,
		TGFb1	1:500	R&D System	MAB240
		TGFb2	1:500	Abcam	AB36495
		TGFb3	1:500	R&D System	MAB243
		a-actinin	1:1000	Sigma-Aldrich	A7811
		TGFb1 and 3	2019-08-27
		TGFB2	2019-07-03

## Sheet: Figure 1
Figure 1	a,	qRT-PCR analysis of Tgfb1, 2 and 3 transcripts expression during in vitro differentiation of primary muscle cells
			TGFβ1					TGFβ2					TGFβ3
			Replica 1	Replica 2	Replica 3			Replica 1	Replica 2	Replica 3			Replica 1	Replica 2	Replica 3
		Prolif	0.964821	0.912776	1.1355		Prolif	1	0.625206	0.66953		Prolif	1	0.750474	0.921656
		24h	0.404254	0.517035	0.494257		24h	0.258315	0.146925	0.144077		24h	3.63357	1.69686	1.99156
		48h	0.461158	0.0433848	0.221954		48h	0.215192	0.0986917	0.182215		48h	2.53615	5.7691	6.22178
		72h	0.508152	0.0849839	0.397309		72h	0.359101	0.109907	0.281177		72h	5.73434	6.73028	6.91582
	b,	qRT-PCR analysis of Alk5 and Tgfbr2 transcripts expression during in vitro differentiation of primary muscle cells
			Alk5										TGFBR2
			Replica 1	Replica 2	Replica 3	Replica 4	Replica 5	Replica 6					Replica 1	Replica 2	Replica 3	Replica 4	Replica 5	Replica 6
		Prolif	0.115423	0.135842	0.148651	0.32197	0.416099	0.268874				Prolif	0.302499	0.368567	0.512278	0.528509	0.184284	0.209497
		24h	0.109956	0.155501	0.171943	0.102238	0.388234	0.407536				24h	0.262429	0.403321	0.307786	0.319746	0.216885	0.399149
		48h	0.194791	0.203768	0.219912	0.362235	0.354781	0.52668				48h	0.137738	0.594603	0.301452	0.366021	0.298334	0.300409
		72h	0.234881	0.268874	0.503478	0.186856	0.488016	0.469761				72h	0.26334	0.449066	0.588453	0.267943	0.820742	0.286181
	c,	qRT-PCR analysis of the TGFb target gene Smad7 transcript expression during in vitro differentiation of primary muscle cells
			Smad7
			Replica 1	Replica 2	Replica 3
		Prolif	2.70382	2.57576	2.02318
		24h	0.671286	0.913832	0.161994
		48h	0.484645	0.690159	0.985133
		72h	0.949342	0.726986	0.219151

## Sheet: Figure 3
Figure 3	b,	Immunofluorescent staining for MYOGENIN of primary myocytes pre- differentiated for 48h and re-plated at high density
			Control
			Replica 1	Replica 2	Replica 3	Replica 4	Replica 5	Replica 6	Replica 7
		Myogenin+ (%)	94.1493	92.4623	92.1053	93.4091	82.3156	93.7123	95.0577
	c,	qRT-PCR analysis for Myogenin and Smad7 transcript expression of re- plated primary myocytes cultured for 24 hours with or without TGFb1 recombinant protein.
			Myogenin								Smad7
			Replica 1	Replica 2	Replica 3	Replica 4	Replica 5	Replica 6			Replica 1	Replica 2	Replica 3	Replica 4	Replica 5	Replica 6
		Control	94.0268	45.7278	57.0834	132.055	173.645	85.6274		Control	0.363493	0.155501	0.0947323	0.223756	0.22688	0.229251
		TGFβ1	34.1781	32	56.1028	71.7546	153.277	129.338		TGFβ1	0.337978	0.356013	0.659754	0.420448	0.815072	0.666649
	e,	Percentage of Pan-MyHC-expressing cells of re-plated myotubes
			Differentiation Index (%)
			Replica 1	Replica 2	Replica 3	Replica 4	Replica 5
		Control	99.67	99.61	99.91	98.08	97.56
		TGFβ1	99.88	97.95	97.49	98.19	98.6
		TGFβ2	99.26	98.62	99.03	99.31	97.37
		TGFβ3	98.6	97.69	99.02	99.32	99.02
	f,	Fusion index of re-plated myotubes
			Differentiation Index (%)
			Replica 1	Replica 2	Replica 3	Replica 4	Replica 5
		Control	72.13	57.35	66.14	78.37	68.74
		TGFβ1	41.12	36.6	50.7	54.69	56.89
		TGFβ2	28.04	32.72	40	58.61	51.32
		TGFβ3	35.8	40.88	44.03	54.63	52.57
	g,	Percentage of nuclei in the smallest and largest myotube classes.
								Nuclei (%)														Nuclei (%)
			Control														TGFβs
		Classes of Myotubes	Replica 1	Replica 2	Replica 3	Replica 4	Replica 5	Replica 6	Replica 7	Replica 8	Replica 9	Replica 10	Replica 11			Classes of Myotubes	Replica 1	Replica 2	Replica 3	Replica 4	Replica 5	Replica 6	Replica 7	Replica 8	Replica 9	Replica 10	Replica 11	Replica 12	Replica 13	Replica 14	Replica 15
		2	16.51	15.83	21.33	9.4	8.49	9.63	10.55	15.6	12.84	14.68	16.97			2	33.73	34.4	21.7	23.76	23.86	44.74	33.8	29.03	15.64	21.54	36.72	40	28.44	16.53	21.4
		16+	15.25	0	0	48.59	12.61	12.89	13.28	20	12.48	8.15	15.17			16+	0	14.4	0	0	0	0	0	0	19.67	15.9	0	0	0	0	0

## Sheet: Figure 4
Figure 4	e,	Cell Speed
										b,	Percentage of Myod1-expressing nuclei of primary muscle cells cultured for 60 hours with or without TGFb1 recombinant protein.
			Cell Speed
			Replica 1	Replica 2	Replica 3	Replica 4	Replica 5	Replica 6				Myod1+ nuclei (%)
		Control	1.24435	1.06851	0.817126	1.02565	1.02452	1.07437				Replica 1	Replica 2	Replica 3
		TGFβ1	1.0863	1.2014	1.03667	0.939822	0.997775	0.92328			Control	63.02	67.78	70.07
											TGFβ1	65.17	60.43	72.31
	e,	Distance covered
										c,	qRT-PCR analysis for Myogenin transcript expression of primary muscle cells cultured for 60 hours with or without TGFb1 recombinant protein.
			Distance Covered
			Replica 1	Replica 2	Replica 3	Replica 4	Replica 5	Replica 6				Myogenin
		Control	802.1	684.206	536.142	638.796	622.524	644.838				Replica 1	Replica 2	Replica 3	Replica 4	Replica 5
		TGFβ1	721.871	774.825	605.954	579.404	614.206	566.828			Control	0.605075	1.39492	1.22483	1.29988	1.07705
											TGFβ1	1.0426	1.43155	0.76313	0.401978	1.29467
	e,	Cell-cell contact frequency Early Differentiation
			Cell-cell contact frequency
			Replica 1	Replica 2	Replica 3	Replica 4	Replica 5	Replica 6
		Control	0.765625	0.690625	0.55	0.625	0.664583	0.6875
		TGFβ1	0.707812	0.70625	0.616667	0.545833	0.652083	0.666667
	f,	Cell-cell contact frequency Late Differentiation
			Cell-cell contact frequency
			Replica 1	Replica 2	Replica 3	Replica 4	Replica 5	Replica 6
		Control	0.325	0.36875	0.36875	0.376042	0.459375	0.484375
		TGFβ1	0.340625	0.396875	0.367708	0.378125	0.515625	0.441667
	f,	Contacts that result in fusion
			Contacts that result in fusion
			Replica 1	Replica 2	Replica 3	Replica 4	Replica 5	Replica 6
		Control	10.9	9.32	6.78	6.65	6.8	6.24
		TGFβ1	3.67	4.46	1.98	2.2	2.22	2.36
	f,	Cells that make contacts but do not fuse
			Cells that make contacts but do not fuse
			Replica 1	Replica 2	Replica 3	Replica 4	Replica 5	Replica 6
		Control	15	17.5	40	40	25	27.5
		TGFβ1	70	57.5	82.5	80	72.5	75

## Sheet: Figure 5
Figure 5	a,	qRT-PCR analysis of TGFb target genes transcript expression
			Smad7
			Replica 1	Replica 2	Replica 3	Replica 4	Replica 5	Replica 6	Replica 7	Replica 8	Replica 9
		Control	0.505226	0.277392	0.343886	0.198884	0.152301	0.307786	0.576561	0.390935	0.273573
		TGFβ1	0.726986	1.15269	0.584389	0.358489	0.463294	0.604997	0.773445	1.31494	0.936272
		ITD-1	0.210954	0.122004	0.137738	0.166086	0.0802141	0.143587	0.24551
			Klf10
			Replica 1	Replica 2	Replica 3	Replica 4	Replica 5	Replica 6	Replica 7	Replica 8	Replica 9	Replica 10
		Control	2.09943	1.32869	1.18509	0.714497	0.65293	0.895025	0.371131	0.160428	1.12506	0.986233
		TGFβ1	2.09943	2.27363	1.61888	1.54221	1.55833	1.79627	1.50004	1.85318
		ITD-1	0.393654	0.532185	0.423373	0.539614	0.49141	0.550953	0.424843	0.438303
	d,	Aggregation index of re-plated myocytes
			Control										ITD-1
			Replica 1	Replica 2	Replica 3	Replica 4	Replica 5	Replica 6	Replica 7	Replica 8			Replica 1	Replica 2	Replica 3	Replica 4	Replica 5	Replica 6	Replica 7	Replica 8
		2	13.88	12.99	17.32	14.56	17.98	14.03	12.82	11.06		2	6.75	7.32	8.97	8.93	8.49	10	4.88	5.56
		3-6	36.53	32.63	30.06	40.57	43.68	47.49	51.97	41.13		3-6	20.15	19.49	24.44	14.34	18.84	26.73	21.5	17.27
		7-10	22.48	24.72	16.82	21.2	17.7	16.68	16.54	24.88		7-10	10.65	7.5	5.67	10.93	8.34	12	13.24	12.5
		11-15	14.21	16.38	15.8	11.18	12.5	6.64	11.14	13.13		11-15	13.92	7.32	7.08	11.63	4.02	4.55	12.58	11.02
		16+	12.89	13.28	20	12.48	8.15	15.17	7.54	9.79		16+	48.52	58.37	53.84	54.17	60.31	46.73	47.79	53.65
	e,	Fusion index of re-plated myotubes
			Fusion Index (%)
			Replica 1	Replica 2	Replica 3	Replica 4	Replica 5	Replica 6	Replica 7	Replica 8
		Control	55.35	57.47	57.72	53.55	65.5	67.58	69.84	62.76
		ITD-1	67.67	69.8	60.41	61.58	74.55	71.94	73.35	69.27
	f,	Myotube diameter
			Diameter (A.U.)
			Replica 1	Replica 2	Replica 3	Replica 4
		Control	25.5	27.4	27.5	26.5
		ITD-1	42.8	43	38	37.93
	g,	Myotube branching
			Control								ITD-1
			Replica 1	Replica 2	Replica 3	Replica 4	Replica 5	Replica 6			Replica 1	Replica 2	Replica 3	Replica 4	Replica 5	Replica 6
		2	89.72	90.91	89.09	89.34	85.71	86.86		2	67.57	71.43	78.95	80.65	70.77	73.27
		3	9.35	9.09	9.09	9.02	9.29	7.3		3	18.92	18.18	10.53	8.06	21.54	14.85
		4+	0.93	0	1.82	1.64	5	5.84		4+	13.51	10.39	10.53	11.29	13.85	13.86

## Sheet: Figure 6
Figure 6	c,	Quantification of H2B-GFP nuclei within tdTomato myotubes
			GFP nuclei within tdTomato myotubes
			Replica 1	Replica 2	Replica 3	Replica 4	Replica 5	Replica 6	Replica 7	Replica 8
		Control	78	63	100	67	56	58	90	70
		TGFβ1	42	47	18	36	22	48	58	54
		ITD-1	173	122	103	103	156	114	201	117
	d,	Quantification of heterologous myotubes (double positive for SiR-Actin and tdTomato).
			Heterologous Myotubes
			Replica 1	Replica 2	Replica 3	Replica 4	Replica 5	Replica 6
		Control	34	25	24	29	33	30
		TGFβ1	10	13	13	20	23	23
		ITD-1	41	47	41	42	48	40
	e,	Quantification of Myotube-to-Myotube events.
			Myotube-to-myotube Events
			Replica 1	Replica 2	Replica 3	Replica 4	Replica 5	Replica 6
		Control	1.23809	0.761905	1	1	1.05882	0.941176
		TGFβ1	0	0.666667	0.333333	0.666667	0.882353	0.705882
		ITD-1	1.33333	1.61905	4.66667	2.66667	1.82353	1.70588

## Sheet: Figure 7 
Figure 7	c,	Tissue Width
			Tissue Width
			DMSO	DMSO	DMSO	DMSO	DMSO	DMSO	DMSO	DMSO	DMSO	DMSO	DMSO	DMSO	DMSO	DMSO
			Replica 1	Replica 2	Replica 3	Replica 4	Replica 5	Replica 6	Replica 7	Replica 8	Replica 9	Replica 10	Replica 11	Replica 12	Replica 13	Replica 14
		Day 0	1134	1976	1146	1186	1121	1294	1456	1393	1208	1321	1297	1238	1282	1340
		Day 1	1168	1862	1100	1123	1048	1315	1236	1220	1116	1170	1136	1064	1136	1196
		Day 2	1078	1272	1021	1055	1097	1328	1136	1124	1061	1108	1061	992	1061	1051
		Day 3	1039	1077	1040	1066	1160	1237	1133	1093	1032	1092	996	971	989	996
		Day 4	1003	1025	1040	1065	1182	1158	1112	1090	1031	1076	945	942	940	952
		Day 5	989	1012	1050	1073	1080	1095	1117	1093	1040	1072	936	929	909	942
		Day 6	966	996	1045	1069	1047	1060	1117	1096	1035	1069	908	928	881	944
		Day 7	955	994	1042	1074	1023	1039	1115	1107	1040	1065	898	911	865	911
			SB43
			Replica 1	Replica 2	Replica 3	Replica 4	Replica 5	Replica 6	Replica 7	Replica 8	Replica 9	Replica 10	Replica 11	Replica 12	Replica 13	Replica 14	Replica 15
		Day 0	1689	1206	1166	1149	1292	1343	1231	1343	1553	1391	1286	1343	1214	1271	1252
		Day 1	1357	1166	1159	1099	1144	1360	1264	1166	1385	1235	1186	1206	1163	1083	1133
		Day 2	1106	1073	1071	1058	1083	1255	1174	1135	1198	1106	1116	1122	1085	1022	1055
		Day 3	1095	1099	1041	1081	1086	1212	1129	1148	1125	1140	1153	1068	1013	1004	995
		Day 4	1092	1094	1025	1074	1077	1190	1161	1173	1154	1159	1171	1044	995	1003	980
		Day 5	1120	1104	1030	1068	1072	1165	1156	1182	1159	1175	1180	1048	991	1021	1001
		Day 6	1134	1125	1044	1084	1076	1184	1169	1191	1177	1164	1192	1059	1006	1046	1035
		Day 7	1133	1152	1039	1087	1081	1170	1178	1182	1191	1161	1210	1078	1038	1024	1040
	e,	Fiber diameter
			Day3								Day7
			Replica 1	Replica 2	Replica 3	Replica 4	Replica 5	Replica 6			Replica 1	Replica 2	Replica 3	Replica 4	Replica 5	Replica 6
			8.66	8.36	20.64	16.21	20.04	21.4			10.44	8.43	17.22	23.58	21.48	18.24
			8.5	10.53	17.59	16.7	23.54	22.08			18.6	20.67	26.66	29.82	25.4	26.44
	f,	Nuclei per fiber
			Day3								Day7
			Replica 1	Replica 2	Replica 3	Replica 4	Replica 5	Replica 6			Replica 1	Replica 2	Replica 3	Replica 4	Replica 5	Replica 6
		DMSO	7.7	9.6	17.2	13	11.8	20.3		DMSO	13	15.3	13.2	26.7	21.4	14
		SB43	8.4	10.3	13.5	17.8	14.5	20.1		SB43	28.5	29.4	22.1	23.4	26.5	20.7
	h,	Relative Strength
			Relative strength
			Replica 1	Replica 2	Replica 3	Replica 4	Replica 5	Replica 6	Replica 7	Replica 8
		DMSO	100	100	100	100	100	100	100	100
		SB43	155.4	127.4	169.4	145.8	251	342.9	202	162.2

[truncated: 10 more sheets: Figure 8, Figure 9, Figure S1, Figure S2, Figure S3, Figure S4, Figure S5, Figure S6, Figure S8, Figure S9]
